# Supplementary material for: Target Genes of c-MYC and MYCN with Prognostic Power in Neuroblastoma Exhibit Different Expressions during Sympathoadrenal Development
Source: Cancers (Basel). 2023 Sep 16;15(18):4599. doi: 10.3390/cancers15184599 (PMC10527308; doi:10.3390/cancers15184599)
Supplement: Supplementary file 1 [file cancers-15-04599-s001.zip]

Archive with 5 entries (5 files):
- Fig S1-11.pdf
- Supplementary_information.pdf
- Supplementary_table_S1.xlsx
- Supplementary_table_S2.xlsx
- Supplementary_table_S3.xlsx
