# Supplementary material for: Target Genes of c-MYC and MYCN with Prognostic Power in Neuroblastoma Exhibit Different Expressions during Sympathoadrenal Development
Source: Cancers (Basel). 2023 Sep 16;15(18):4599. doi: 10.3390/cancers15184599 (PMC10527308; doi:10.3390/cancers15184599)
Supplement: Supplementary file 1 [file cancers-15-04599-s001.zip › Supplementary_table_S1.xlsx]

## Sheet: Three full gene sets
c-MYC targets	c-MYC ChIP targets	MYCN targets
ABCE1	AAGAB	ACSL4
ACP1	AAMP	AGPAT4
AIMP2	AAR2	ANAPC1
AP3S1	AATF	ANO4
APEX1	ABCB6	ARHGEF3
BUB3	ABCB8	ARL4D
BYSL	ABCC5	ASTN1
C1QBP	ABHD2	ATAD2
CAD	ABT1	C19ORF43
CANX	ACAA2	C1ORF114
CBX3	ACADVL	C20ORF72
CCNA2	ACBD3	C7ORF60
CCT2	ACBD6	CAMK2N1
CCT3	ACN9	CCNI
CCT4	ACO2	CELF3
CCT5	ACOX3	CLU
CCT7	ACP2	CNNM1
CDC20	ACTN4	CNTN1
CDC45	ACTR5	CRTAP
CDK2	ADAM15	CSRNP3
CDK4	ADC	CYP4V2
CLNS1A	ADK	DCTPP1
CNBP	ADO	DHCR7
COPS5	ADRA2A	DIRAS3
COX5A	AFTPH	DKC1
CSTF2	AGA	DNER
CTPS1	AGGF1	E2F5
CUL1	AHCY	E2F8
CYC1	AHSA1	ECE2
DCTPP1	AIMP1	EIF2C4
DDX18	AIMP2	EIF2S2
DDX21	AIP	EPB41L1
DEK	AK2	FAM134B
DHX15	AKAP8L	FAM167A
DUSP2	AKIRIN2	FAM174A
DUT	AKR1A1	FAM82A2
EEF1B2	ALCAM	FAM85A
EIF1AX	ALDH3A1	FOXRED2
EIF2S1	ALDH3B1	GABRA5
EIF2S2	ALDH7A1	GAR1
EIF3B	ALDOA	GNAZ
EIF3D	ALG1	GPR85
EIF3J	ALG2	GPX7
EIF4A1	ALG3	GRSF1
EIF4E	ALG8	GTPBP1
EIF4G2	ALKBH1	HJURP
EIF4H	ALOX12	HMP19
ERH	ALOXE3	HPDL
ETF1	AMACR	IARS
EXOSC5	AMZ2	IFT20
EXOSC7	ANAPC1	IMPDH2
FAM120A	ANAPC10	IQCG
FARSA	ANK1	KIAA0226
FBL	ANKMY1	KIAA0895
G3BP1	ANKRA2	KIF23
GLO1	ANKRD13C	KIF4A
GNL3	ANKZF1	KLHL14
GOT2	ANP32E	LIG3
GRWD1	AP1M1	LOC442075
GSPT1	AP2B1	LRRC59
HDAC2	AP2M1	LYAR
HDDC2	AP3M1	LYSMD2
HDGF	AP4B1	MAP2
HK2	APAF1	MBNL2
HNRNPA1	APBB3	MCCC2
HNRNPA2B1	APEH	MCM3
HNRNPA3	APEX1	MCM5
HNRNPC	APP	METTL9
HNRNPD	APPL1	MFAP4
HNRNPR	APRT	MFSD6
HNRNPU	ARF3	MKRN1
HPRT1	ARFRP1	MRPL45
HSP90AB1	ARG2	MSH6
HSPD1	ARHGDIA	MTAP
HSPE1	ARHGEF7	MYPOP
IFRD1	ARID4A	NCAPH
ILF2	ARIH1	NOC4L
IMP4	ARL1	NRBP2
IMPDH2	ARL2	NT5DC3
IPO4	ARL5A	NUDT14
KPNA2	ARL6	OIP5
KPNB1	ARPC1A	OSCP1
LAS1L	ARPC1B	PCCB
LDHA	ARPC3	PDE5A
LSM2	ARPC5L	PFKM
LSM7	ASH2L	PHF20
MAD2L1	ASNS	PHGDH
MAP3K6	ATAT1	PKIA
MCM2	ATF2	PLEKHA3
MCM4	ATF4	PMM2
MCM5	ATG4C	POLA2
MCM6	ATIC	POLD2
MCM7	ATP5B	POLE2
MPHOSPH10	ATP5C1	PRDX6
MRPL23	ATP5G3	PREP
MRPL9	ATP6AP1	PRMT1
MRPS18B	ATP6V1B2	PRMT7
MRTO4	ATP6V1C1	PUS7
MYBBP1A	ATP6V1F	PYCR1
MYC	ATP6V1G1	RAB6B
NAP1L1	ATP6V1H	RAD51
NCBP1	ATXN2	RAD51AP1
NCBP2	AUP1	RAD54L
NDUFAB1	AVPI1	RAVER1
NDUFAF4	B3GALNT1	RAVER2
NHP2	B3GAT3	RHOBTB3
NIP7	B3GNT9	RHOC
NME1	BAG4	RND2
NOC4L	BAG5	RNF144A
NOLC1	BAIAP2L2	RNF146
NOP16	BAZ1B	RRM2
NOP2	BCAP29	RUNDC3A
NOP56	BCDIN3D	SCN3A
NPM1	BCKDHA	SESTD1
ODC1	BCLAF1	SH3BGR
ORC2	BCS1L	SH3BGRL2
PA2G4	BIN1	SKA3
PABPC1	BIRC5	SLBP
PABPC4	BLM	SLC20A1
PCBP1	BLMH	SRF
PCNA	BLOC1S6	STMN2
PES1	BMI1	SUSD5
PGK1	BNIP1	SYNPO2
PHB2	BRF2	SYT13
PLK1	BRIX1	SYT4
PLK4	BRMS1L	TBX2
POLD2	BRWD1	TCTN3
POLE3	BST2	TEX15
PPAN	BTBD1	TIPIN
PPIA	BTBD7	TMEM150C
PPM1G	BTD	TMEM170B
PPRC1	BTF3	TP53INP1
PRDX3	BTG2	TPPP3
PRDX4	BTG3	TRAK2
PRMT3	BTRC	TRIM69
PRPF31	BUB1B	UBE2H
PRPS2	BUB3	UBL7
PSMA1	BUD31	UBQLN2
PSMA2	BYSL	WDR18
PSMA4	BZW2	WDR76
PSMA6	C11ORF24	WDR77
PSMA7	C11ORF48	XPO5
PSMB2	C11ORF54	ZBTB4
PSMB3	C11ORF70	ZNF25
PSMC4	C11ORF71	ZNF317
PSMC6	C12ORF10	ZNF608
PSMD1	C12ORF52	ZNRF3
PSMD14	C16ORF13	DIMT1
PSMD3	C16ORF58	CCSER2
PSMD7	C18ORF8	COX20
PSMD8	C19ORF44	CREBRF
PTGES3	C19ORF53	LINC00467
PUS1	C19ORF60	NAA60
PWP1	C1ORF109	NMRK1
RABEPK	C1ORF123	SMIM14
RAD23B	C1QBP	WBP1L
RAN	C20ORF27	AGER
RANBP1	C21ORF119
RCL1	C22ORF32
RFC4	C2ORF44
RNPS1	C2ORF47
RPL14	C2ORF49
RPL18	C4ORF27
RPL22	C4ORF29
RPL34	C5ORF22
RPL6	C6ORF211
RPLP0	C7ORF25
RPS10	C7ORF49
RPS2	C9ORF156
RPS3	CACNG4
RPS5	CACYBP
RPS6	CAD
RRM1	CALD1
RRP12	CALM1
RRP9	CALU
RSL1D1	CAMLG
RUVBL2	CAP1
SERBP1	CAPN5
SET	CAPNS1
SF3A1	CASC4
SF3B3	CASC5
SLC19A1	CASP6
SLC25A3	CASP8AP2
SLC29A2	CAT
SMARCC1	CBLL1
SNRPA	CBX5
SNRPA1	CBY1
SNRPB2	CCDC101
SNRPD1	CCDC134
SNRPD2	CCDC47
SNRPD3	CCDC82
SNRPG	CCM2
SORD	CCNA1
SRM	CCNA2
SRPK1	CCNB1
SRSF1	CCNE2
SRSF2	CCNL1
SRSF3	CCNT1
SRSF7	CCT6A
SSB	CCT8
SSBP1	CD177
STARD7	CD320
SUPV3L1	CD3EAP
SYNCRIP	CD55
TARDBP	CDC23
TBRG4	CDC25A
TCOF1	CDC25C
TCP1	CDC37L1
TFB2M	CDC42
TFDP1	CDC42SE1
TMEM97	CDC7
TRA2B	CDCA3
TRIM28	CDCA8
TUFM	CDK4
TXNL4A	CDK5
TYMS	CDK5RAP3
U2AF1	CDK6
UBA2	CDKN1A
UBE2E1	CEACAM21
UBE2L3	CEBPZ
UNG	CECR5
USP1	CELSR3
UTP20	CENPA
VBP1	CENPN
VDAC1	CENPO
VDAC3	CEP290
WDR43	CEP57
WDR74	CEP68
XPO1	CFL1
XPOT	CFL2
XRCC6	CHCHD5
YWHAE	CHMP3
YWHAQ	CHP1
QARS	CHSY1
IARS	CISD1
KARS	CIZ1
PHB	CKS2
GNB2L1	CLCN3
TOMM70A	CLDN4
H2AFZ	CLGN
	CLIC1
	CLK1
	CLNS1A
	CMC2
	CMSS1
	CNBP
	CNNM1
	CNPY2
	COA3
	COASY
	COG2
	COL12A1
	COMT
	COPB1
	COPB2
	COPS7A
	COQ4
	COQ5
	CORO1C
	CORO6
	COX10
	COX11
	COX5B
	COX7B
	CPD
	CPSF4
	CREB3
	CREBL2
	CS
	CSDE1
	CSTF1
	CSTF2
	CSTF2T
	CSTF3
	CTDSPL2
	CTSA
	CTSL1
	CUL7
	CWC15
	CYB561D2
	CYB5B
	CYB5R4
	CYP1B1
	CYP51A1
	CYR61
	CYSTM1
	DAG1
	DCAF17
	DCBLD2
	DCK
	DCLRE1B
	DCLRE1C
	DCP1A
	DCPS
	DCTN5
	DDB1
	DDX1
	DDX20
	DDX21
	DDX23
	DDX28
	DDX31
	DDX46
	DDX56
	DEPTOR
	DERA
	DERL1
	DHCR24
	DHDDS
	DHPS
	DHX15
	DHX38
	DIMT1
	DIS3
	DKKL1
	DNAJA3
	DNAJB12
	DNAJC30
	DNM1L
	DNPH1
	DPAGT1
	DPM2
	DPY30
	DRG1
	DRG2
	DSCR3
	DSN1
	DTD1
	DTL
	DTWD1
	DTX3L
	DUSP12
	DUSP2
	DUSP23
	DYNLT1
	ECD
	ECE2
	ECHDC1
	EDEM3
	EED
	EEF1B2
	EFNB1
	EFTUD2
	EIF1AD
	EIF2B4
	EIF2S1
	EIF2S2
	EIF3E
	EIF3L
	EIF4A2
	EIF4A3
	EIF4E
	EIF4E2
	EIF4EBP3
	EIF4H
	EIF5
	EIF6
	ELAC2
	ELK1
	ELOVL5
	ELP2
	ELP5
	ELTD1
	EMC2
	EMG1
	EMP3
	ENKD1
	ENOPH1
	ENSA
	EPM2AIP1
	ERAP1
	ERBB3
	ERCC5
	ERCC6
	ERCC8
	EREG
	ERI2
	ERLIN1
	ETS2
	EVX1
	EXO1
	EXO5
	EXOSC3
	EXOSC5
	FABP5
	FADD
	FAM108B1
	FAM122A
	FAM127A
	FAM160A2
	FAM192A
	FAM206A
	FAM216A
	FAM3C
	FAM50B
	FAM53C
	FAM82A2
	FAM83F
	FANCD2
	FANCF
	FARSA
	FARSB
	FAU
	FBN1
	FBXL15
	FBXO22
	FBXO28
	FBXO4
	FBXO5
	FBXO8
	FBXW2
	FEN1
	FIGNL1
	FLAD1
	FNTA
	FOXD1
	FOXQ1
	FOXRED1
	FRAT1
	FRG1
	FSCN1
	FSD1L
	FTSJ2
	FUBP1
	FUCA2
	FUT1
	FUT2
	FUT4
	FXYD2
	FZD1
	FZD5
	FZD7
	FZD8
	G6PD
	GABPB2
	GAPDH
	GATA2
	GCFC2
	GCHFR
	GCLM
	GDA
	GDAP2
	GEMIN4
	GEMIN8
	GGA2
	GIN1
	GINS1
	GLT8D1
	GM2A
	GMDS
	GMFB
	GMIP
	GMPR2
	GMPS
	GNB1L
	GNB2
	GNB2L1
	GNG5
	GNL1
	GNL3L
	GOLGA1
	GOLGA5
	GOSR2
	GOT1
	GOT2
	GP5
	GPATCH2L
	GPHN
	GPR176
	GPX1
	GRHPR
	GRK4
	GRWD1
	GSPT1
	GSR
	GSS
	GSTCD
	GSTZ1
	GTF2H1
	GTF2H3
	GTF3A
	GTF3C6
	GTPBP1
	GTPBP4
	GTSE1
	GUK1
	HACL1
	HADH
	HAUS2
	HAX1
	HBP1
	HCCS
	HDHD2
	HEBP2
	HERC5
	HERPUD1
	HEXA
	HGFAC
	HIST1H2AC
	HIST1H2AJ
	HIST1H2AM
	HIST1H2BE
	HIST1H2BG
	HIST1H2BK
	HIST1H2BL
	HIST1H2BM
	HIST1H3D
	HIST1H3E
	HIST1H3G
	HIST1H4B
	HIST1H4H
	HIST1H4K
	HIST3H2A
	HLA-F
	HMGB2
	HMGCR
	HN1
	HNRNPA1
	HNRNPA2B1
	HNRNPAB
	HNRNPH3
	HNRNPU
	HNRPDL
	HOOK2
	HOXA5
	HOXD9
	HPCAL1
	HPS6
	HRSP12
	HSD17B14
	HSF2BP
	HSPA13
	HSPA1B
	HSPA4L
	HSPA5
	HSPH1
	HYPK
	IARS
	ICT1
	ID1
	IDE
	IDH3G
	IER5
	IFNAR1
	IFRD1
	IFT52
	IGBP1
	IGFBP1
	IKBKE
	IL15
	IL15RA
	IL1RAP
	ILK
	ILVBL
	IMMT
	IMPACT
	IMPDH1
	INO80B
	INTS7
	IPO13
	IPPK
	IQCC
	IQSEC1
	IRF1
	IRF9
	ISOC2
	ITGA2
	ITGAV
	ITGB2
	ITGB3BP
	ITPKC
	JARID2
	JKAMP
	JMJD4
	JPH2
	KALRN
	KANSL2
	KARS
	KAT5
	KAT7
	KAZALD1
	KBTBD4
	KCNH4
	KCNJ2
	KCNK5
	KCNQ5
	KDELC1
	KDSR
	KIAA0907
	KIAA1704
	KIF15
	KIF22
	KIF9
	KLHDC4
	KLHL18
	KPNB1
	KPTN
	KRT7
	L3MBTL1
	LAGE3
	LAMTOR2
	LAMTOR5
	LAPTM4A
	LAPTM4B
	LARP4
	LARS2
	LCN2
	LDHA
	LEPRE1
	LEPREL1
	LEPREL4
	LIME1
	LIN7C
	LMNA
	LNPEP
	LOC81691
	LOH12CR1
	LOR
	LRCH4
	LRIG2
	LRP6
	LRRC40
	LSG1
	LSM1
	LSM3
	LSM4
	LSMD1
	LTA4H
	LUC7L2
	LYAR
	LYPLA2
	LYRM2
	LZTFL1
	MACROD1
	MAD2L1
	MADD
	MAGEF1
	MAGI2
	MAK16
	MAN1B1
	MAP1B
	MAP3K14
	MAP3K5
	MAP4K5
	MAPK7
	MARK3
	MBD4
	MBTPS1
	MCM3
	MCM8
	MCOLN1
	MCOLN3
	MDH2
	MDM1
	ME2
	MECR
	MED15
	MED20
	MED22
	MEIS1
	METAP2
	METTL1
	METTL13
	METTL3
	MFSD3
	MGST1
	MICU1
	MIF
	MIOS
	MIPEP
	MIS12
	MIS18BP1
	MKL1
	MLH1
	MLLT11
	MLNR
	MMP11
	MMP15
	MMP23B
	MNT
	MOB4
	MOGAT1
	MON1A
	MOV10
	MPDU1
	MPHOSPH6
	MPV17
	MRFAP1
	MRM1
	MRP63
	MRPL18
	MRPL27
	MRPL3
	MRPL32
	MRPL33
	MRPL34
	MRPL40
	MRPL43
	MRPL46
	MRPL48
	MRPL49
	MRPL51
	MRPS10
	MRPS14
	MRPS16
	MRPS18B
	MRPS18C
	MRPS2
	MRPS21
	MRPS23
	MRPS30
	MRPS36
	MRTO4
	MSH2
	MST1R
	MT2A
	MTERFD1
	MTF1
	MTF2
	MTHFD1
	MTHFS
	MTMR12
	MTRF1L
	MUTYH
	MVK
	MYH9
	MYLIP
	MYO19
	N6AMT1
	NAA15
	NACA
	NAGK
	NAMPT
	NAP1L1
	NAPA
	NARF
	NAT10
	NAV2
	NBN
	NBR2
	NCAPD2
	NCBP2
	NCK1
	NCOA3
	NCOA5
	NCOR1
	NDC80
	NDRG1
	NDUFA1
	NDUFA3
	NDUFA4
	NDUFA6
	NDUFB2
	NDUFB7
	NDUFB9
	NDUFC1
	NDUFS1
	NDUFS5
	NDUFV1
	NECAP1
	NEDD8
	NEK9
	NEURL2
	NFE2L3
	NFS1
	NFYA
	NFYC
	NHP2
	NID2
	NIP7
	NIT1
	NLRP1
	NME1
	NOC3L
	NOG
	NOL7
	NOLC1
	NOP10
	NOP16
	NOP2
	NOP56
	NPAT
	NPPC
	NPRL2
	NQO1
	NR1D1
	NR4A1
	NRAS
	NRD1
	NRF1
	NRSN1
	NSUN5
	NTN3
	NTSR1
	NUAK2
	NUDCD3
	NUDT2
	NUDT5
	NUDT6
	NUF2
	NUFIP1
	NUP50
	NUP54
	NUP62
	NUP98
	NUSAP1
	OAS3
	ODF2
	OFD1
	OGFOD2
	OGT
	OLIG2
	OPA1
	OPA3
	ORC5
	ORMDL1
	ORMDL2
	OSGEP
	OSGEPL1
	OSMR
	OTUB1
	OTUD6B
	OTUD7B
	P2RY2
	PAAF1
	PAF1
	PAFAH2
	PAICS
	PAIP2
	PAK1IP1
	PAPOLA
	PARP3
	PARP9
	PARPBP
	PCBD2
	PCGF1
	PCID2
	PCIF1
	PCNP
	PCYT1A
	PDCD10
	PDCD2
	PDCL3
	PDE1B
	PDE6D
	PDIA5
	PDK4
	PDS5B
	PDSS1
	PEX12
	PEX13
	PEX16
	PEX26
	PEX6
	PFDN4
	PFDN6
	PGAP1
	PGK1
	PGM2
	PGM3
	PHB
	PHB2
	PHC3
	PHLDA1
	PHLDA2
	PIGC
	PIGH
	PIK3R3
	PINK1
	PITPNB
	PJA2
	PLAGL2
	PLEKHA8
	PLEKHA8P1
	PLEKHF2
	PLEKHG6
	PLK1
	PLK2
	PLK3
	PLP2
	PLS3
	PLXNB3
	PMM2
	PMS1
	PMVK
	PNN
	PNO1
	PNPO
	POLA1
	POLD1
	POLE3
	POLG
	POLG2
	POLH
	POLR1C
	POLR1E
	POLR2B
	POLR3A
	POLR3E
	POLR3F
	POLR3GL
	POMP
	PPAN
	PPAT
	PPEF1
	PPFIBP1
	PPHLN1
	PPIF
	PPIL1
	PPM1G
	PPP1R10
	PPP1R15B
	PPP1R3B
	PPP1R3D
	PPP2CA
	PPP2R5D
	PPP3CC
	PPP5C
	PRCP
	PRICKLE4
	PRKAB1
	PRKAB2
	PRKRA
	PRKRIP1
	PRKY
	PRMT5
	PRMT7
	PROSC
	PRPF18
	PRPF38B
	PRPF4
	PRR16
	PRR3
	PSAT1
	PSMA1
	PSMA4
	PSMC4
	PSMD10
	PSMD12
	PSMD14
	PSMD5
	PSMD7
	PSMD8
	PSMD9
	PSME3
	PSMG1
	PTDSS1
	PTER
	PTGES2
	PTMA
	PTPN1
	PTPN18
	PTPN4
	PTPRG
	PTRH2
	PTS
	PTTG1IP
	PURB
	PWP1
	PWP2
	PYGL
	PYROXD1
	QPCTL
	QRSL1
	QTRT1
	RAB11A
	RAB11FIP2
	RAB18
	RAB30
	RAB33B
	RAB3A
	RAB3GAP2
	RAB8A
	RABAC1
	RABEPK
	RABGGTA
	RABL2B
	RAD23B
	RAD50
	RAD51
	RAD54L
	RAD9A
	RARS
	RASIP1
	RBAK
	RBBP4
	RBKS
	RBL1
	RBL2
	RBM10
	RBM12
	RBM15
	RBM18
	RBM28
	RBM39
	RBM6
	RBM7
	RCL1
	RERG
	REV1
	REV3L
	RFC5
	RFT1
	RHEB
	RHOBTB3
	RHOF
	RHPN1-AS1
	RIN1
	RINT1
	RIOK1
	RIPK2
	RMND5B
	RNASE4
	RNF113A
	RNF138
	RNF14
	RNF40
	RNF44
	RNF5
	RNGTT
	RNMTL1
	ROMO1
	ROR2
	RPA2
	RPAP2
	RPGR
	RPL10A
	RPL12
	RPL13
	RPL14
	RPL15
	RPL18A
	RPL19
	RPL24
	RPL26
	RPL27A
	RPL28
	RPL30
	RPL31
	RPL32
	RPL36A
	RPL37
	RPL37A
	RPL38
	RPL39
	RPL41
	RPL5
	RPL6
	RPLP1
	RPP38
	RPRD1B
	RPS14
	RPS16
	RPS18
	RPS19
	RPS20
	RPS21
	RPS27
	RPS27A
	RPS27L
	RPS3
	RPS3A
	RPS5
	RPS6
	RPS6KA5
	RPS6KB1
	RPS6KC1
	RPSA
	RPUSD4
	RRAGA
	RRAS
	RRP15
	RRP9
	RSG1
	RSL24D1
	RSPH3
	RSU1
	RTFDC1
	RUVBL1
	RUVBL2
	S100A10
	SAAL1
	SAC3D1
	SAE1
	SAMHD1
	SAMM50
	SAP18
	SAP30BP
	SARS
	SARS2
	SCAMP1
	SCLY
	SCNM1
	SCO2
	SDCBP
	SDF2
	SDHA
	SEC11A
	SEC11C
	SEC23IP
	SEC24D
	SEC61B
	SEC61G
	SECISBP2
	SEMA3B
	SEPW1
	SERBP1
	SERGEF
	SERPINB8
	SERTAD1
	SETD4
	SETMAR
	SF3A3
	SF3B4
	SF3B5
	SFSWAP
	SGPL1
	SH2D3A
	SHMT1
	SIGMAR1
	SIX2
	SKAP2
	SKP2
	SLC10A7
	SLC12A2
	SLC12A9
	SLC16A1
	SLC22A4
	SLC25A32
	SLC25A51
	SLC2A4
	SLC30A1
	SLC30A10
	SLC30A5
	SLC30A7
	SLC35A3
	SLC35A5
	SLC35B1
	SLC35D1
	SLC35G2
	SLC38A1
	SLC38A10
	SLC39A9
	SLC3A2
	SLC40A1
	SLC5A6
	SLC7A11
	SLITRK3
	SMAD1
	SMAD4
	SMAP1
	SMARCC1
	SMARCE1
	SMC1A
	SMC2
	SMC3
	SMIM12
	SMPD2
	SNAPC1
	SNAPC3
	SNRNP70
	SNRPD1
	SNRPD2
	SNRPD3
	SNRPE
	SNRPG
	SNX17
	SNX3
	SNX5
	SOD1
	SORD
	SOX4
	SPATA1
	SPATA2
	SPATA20
	SPCS3
	SPPL2A
	SPRTN
	SRC
	SRP19
	SRP54
	SRP68
	SRPR
	SRSF1
	SRSF11
	SRSF2
	SRSF7
	SSBP1
	SSSCA1
	ST6GALNAC2
	STAM
	STAM2
	STARD3
	STAT1
	STAT6
	STC2
	STK24
	STK32B
	STRAP
	STX11
	STX18
	STX8
	STYXL1
	SUPT4H1
	SUPT5H
	SUPT7L
	SUPV3L1
	SUV39H2
	SYNJ1
	TADA1
	TADA3
	TAF2
	TAGLN
	TAGLN2
	TAPBPL
	TARBP1
	TARS
	TATDN1
	TATDN2
	TAZ
	TBCB
	TBL1Y
	TBL3
	TCEB3
	TCERG1
	TCTA
	TDG
	TDP1
	TDRD3
	TEFM
	TELO2
	TFIP11
	TFPT
	TGFB2
	THAP1
	THAP7
	THEM4
	THEM6
	THOC5
	THOC6
	THRB
	THYN1
	TIMM10B
	TIMM17B
	TIMM21
	TIMM22
	TIMM44
	TIMM8A
	TIMM8B
	TIMMDC1
	TM2D3
	TM9SF2
	TM9SF4
	TMEM115
	TMEM127
	TMEM143
	TMEM147
	TMEM161A
	TMEM169
	TMEM19
	TMEM216
	TMEM230
	TMEM243
	TMEM245
	TMEM25
	TMEM258
	TMEM30A
	TMEM43
	TMEM47
	TMEM48
	TMEM59L
	TMEM87A
	TMPO
	TMX2
	TNFRSF17
	TNFRSF1A
	TNFRSF21
	TNFSF9
	TNKS2
	TNPO1
	TOE1
	TOMM70A
	TOP1
	TOPBP1
	TOR2A
	TP53TG1
	TPD52L1
	TPP2
	TPT1
	TRAF3IP1
	TRAK2
	TRAPPC3
	TRAPPC4
	TRAPPC6A
	TREX1
	TRIB1
	TRIM27
	TRIM4
	TRIM52
	TRIM9
	TRIP11
	TRIP13
	TRMT11
	TRMT13
	TRNAU1AP
	TRPA1
	TRPT1
	TRRAP
	TSEN2
	TSEN34
	TSG101
	TSNAX
	TSR1
	TSSK6
	TTC31
	TTC4
	TTF2
	TTPAL
	TUBA4B
	TUBE1
	TUBG1
	TUBGCP3
	TUBGCP6
	TUSC2
	TUSC3
	TUT1
	TXNDC15
	TXNDC17
	TXNDC9
	TXNIP
	TYMP
	U2AF1
	U2AF2
	UBA52
	UBE2H
	UBE2V2
	UBL5
	UBL7
	UBQLN1
	UCHL5
	UFSP2
	UGDH
	ULBP1
	ULBP3
	UMPS
	UNC93B1
	UQCC
	UQCRB
	UQCRC2
	UROS
	USE1
	USMG5
	USP15
	USP30
	USP36
	USP5
	USP8
	USPL1
	UTP11L
	UTP14A
	UTP18
	UTP3
	VAMP1
	VAPA
	VIPAS39
	VMP1
	VPS16
	VPS18
	VPS26A
	VPS26B
	VPS29
	VPS33A
	VPS35
	VPS45
	VPS4B
	VPS52
	VRK2
	VRK3
	WARS2
	WASL
	WBP4
	WBSCR22
	WDFY2
	WDHD1
	WDR12
	WDR13
	WDR37
	WDR46
	WDR77
	WDR83OS
	WDR87
	WIBG
	WTAP
	XBP1
	XPA
	XPNPEP3
	XRCC3
	XRCC5
	YEATS4
	YIF1A
	YIPF3
	YIPF4
	YWHAB
	YWHAE
	ZBED3
	ZBTB37
	ZBTB45
	ZC2HC1C
	ZC3H12A
	ZC3H14
	ZC3H15
	ZCCHC4
	ZCRB1
	ZFAND5
	ZFP37
	ZFP64
	ZFP69B
	ZMPSTE24
	ZNF12
	ZNF133
	ZNF142
	ZNF148
	ZNF155
	ZNF165
	ZNF192
	ZNF207
	ZNF224
	ZNF225
	ZNF235
	ZNF263
	ZNF264
	ZNF281
	ZNF300
	ZNF317
	ZNF324
	ZNF330
	ZNF331
	ZNF397
	ZNF410
	ZNF430
	ZNF442
	ZNF443
	ZNF446
	ZNF486
	ZNF576
	ZNF581
	ZNF589
	ZNF593
	ZNF639
	ZNF644
	ZNF655
	ZNF670
	ZNF673
	ZNF696
	ZNF703
	ZNHIT6
	ZRANB2
	ZSCAN12
	ZSWIM3
