# Supplementary material for: Target Genes of c-MYC and MYCN with Prognostic Power in Neuroblastoma Exhibit Different Expressions during Sympathoadrenal Development
Source: Cancers (Basel). 2023 Sep 16;15(18):4599. doi: 10.3390/cancers15184599 (PMC10527308; doi:10.3390/cancers15184599)
Supplement: Supplementary file 1 [file cancers-15-04599-s001.zip › Supplementary_table_S2.xlsx]

## Sheet: Gene lists in each step 
c-MYC targets						c-MYC ChIP targets						MYCN targets
Risk	INSS	Progression	MYCN Amp	UniCox		Risk	INSS	Progression	MYCN Amp	uniCox		Risk	INSS	Progression	MYCN Amp	uniCox
MRPS18B	PSMD1	HDAC2	MRPS18B	LAS1L		EIF2B4	GRHPR	KIF9	XBP1	AKAP8L		ARL4D	PHF20	C1ORF114	UBL7	TMEM170B
NOP56	EIF4G2	MPHOSPH10	YWHAE	VDAC3		HERPUD1	ATP6AP1	PHLDA1	IPPK	AAMP		CAMK2N1	RUNDC3A	ACSL4	NUDT14	OSCP1
PSMD1	MRTO4	FAM120A	PSMD3	CANX		SEC11C	CLIC1	UBE2V2	VPS26A	RAB33B		SYNPO2	FAM82A2	PREP	CELF3	SYNPO2
TFDP1	XPO1	TFDP1	COPS5	TARDBP		MRPS18B	IGFBP1	CPD	THOC5	SLC35A3		NAA60	PLEKHA3	PFKM	ZNRF3	FAM82A2
EIF4H	EIF4H	EIF4H	MYBBP1A	TFDP1		SUPT7L	EPM2AIP1	ZC3H12A	ARL6	LSMD1		FAM174A	ACSL4	SYNPO2	RNF144A	PHF20
MYBBP1A	CANX	PSMD1	XPO1	UBE2L3		BAG4	ALG2	ZNF148	THAP7	SPATA20		ECE2	PREP	CNNM1	SESTD1	CRTAP
CTPS1	FAM120A	MRPS18B	PSMC4	PSMD1		NOP56	CSDE1	NARF	EIF4A3	TRIP11		PREP	SYT4	TMEM170B	COX20	KIAA0895
SNRPA1	AP3S1	YWHAE	GLO1	HDAC2		PTPN4	KAT7	VRK3	RPRD1B	WTAP		PLEKHA3	C7ORF60	RHOC	C1ORF114	KLHL14
CUL1	CAD	MRTO4	TBRG4	QARS		CYP51A1	STC2	TM9SF2	SRP68	STAT1		CRTAP	GTPBP1	IQCG	GPX7	SYT4
UBE2E1	YWHAE	QARS	CANX	XPO1		SLC35A3	ZNF696	CREB3	EREG	FOXRED1		GTPBP1	FOXRED2	KLHL14	SYNPO2	SESTD1
QARS	HDAC2	HNRNPA3	HNRNPA2B1	PSMB2		NAMPT	ZBTB45	SMAD1	IQSEC1	ASH2L		CNNM1	SRF	FAM167A	PHF20	C1ORF114
HDAC2	VDAC3	UBE2E1	PABPC4	UBE2E1		TDG	JPH2	LIME1	MRPS18B	GDA		TMEM170B	SESTD1	GNAZ	TMEM170B	C7ORF60
VDAC3	MYBBP1A	MYC	PSMB3	ORC2		TRIM52	ZNF593	FAM127A	KLHL18	PRR16		RUNDC3A	KIAA0895	MFAP4	SH3BGRL2	CAMK2N1
COPS5	QARS	EIF4A1	HPRT1	CTPS1		GDAP2	DAG1	SLC30A7	TDG	TREX1		FAM82A2	CSRNP3	AGER	CSRNP3	GTPBP1
MPHOSPH10	ORC2	C1QBP	PRPF31	EIF4H		DIS3	CFL2	WIBG	OTUB1	EMP3		AGER	GNAZ	CRTAP	PRMT7	SH3BGRL2
SF3A1	PRPF31	ORC2	VDAC3	MPHOSPH10		UBE2V2	MRTO4	TMEM19	YWHAE	B3GNT9		KLHL14	OSCP1	TP53INP1	RAD54L	TBX2
TARDBP	SORD	PRPF31	PSMC6	COPS5		UQCC	USP30	XBP1	FZD5	ZC3H14		UBL7	RND2	TBX2	ACSL4	ECE2
YWHAQ	MPHOSPH10	NOC4L	PPM1G	PRPS2		PSMD9	ZNF703	IRF9	LIN7C	DDX56		RAVER2	WBP1L	LIG3	MYPOP	RUNDC3A
USP1	MYC	COPS5	RAD23B	HNRNPA3		USP36	C19ORF60	TSR1	GOT1	PRKY		OSCP1	SUSD5	KIAA0895	NOC4L	ACSL4
ORC2	HNRNPA3	HSP90AB1	TFDP1	NOC4L		ACTR5	TDG	COPS7A	SNRNP70	HERPUD1		MFAP4	IQCG	LYSMD2	LINC00467	GNAZ
HNRNPA3	CTPS1	EIF3D	PSMD14	HDDC2		CCNL1	NBN	FAM206A	SLC25A32	CEACAM21		ACSL4	ECE2	SUSD5	PLEKHA3	LYSMD2
PABPC4	COPS5	PWP1	PRPS2	SORD		CD177	TTPAL	ALDH3B1	HMGCR	BCS1L		SYT4	ZNF317	C7ORF60	SYT4	RNF144A
C1QBP	SSB	SERBP1	CSTF2	USP1		MAP4K5	NDUFS1	STAM	CREB3	SLC25A51		SESTD1	COX20	SESTD1	LYSMD2	NAA60
PRPS2	HNRNPA2B1	SMARCC1	YWHAQ	CAD		MCOLN1	EIF4H	PTPN1	SLC12A9	ZNF225		DIMT1	MCCC2	RNF144A	MFAP4	CELF3
LAS1L	GLO1	MAP3K6	PSMA2	PSMB3		CORO1C	OPA3	PDK4	ASH2L	PYROXD1		CELF3	UBL7	SMIM14	UBQLN2	UBL7
PSMB2	DDX18	CTPS1	NOC4L	MYC		TDRD3	PRKAB2	TCEB3	MTF2	NAMPT		C7ORF60	AGER	NOC4L	FOXRED2	FAM167A
HNRNPA2B1	UBE2E1	SNRPD3	CUL1	PRPF31		JARID2	ATP6V1G1	ZNF593	PRKY	SMAD1		SRF	PFKM	MRPL45	MBNL2	LIG3
MYC	EIF4A1	CAD	TCOF1	HNRNPR		HPCAL1	RBM6	SLC25A51	BTBD1	COX10		GNAZ	TPPP3	SYT4	ASTN1	CNNM1
SERBP1	SLC19A1	HDDC2	DEK	SERBP1		SEC11A	SMARCE1	SLC2A4	NOG	DCK		FOXRED2	NOC4L	CLU	RNF146	PREP
HNRNPR	NOC4L	DDX18	SNRPD3	SRM		PHLDA1	UQCC	ZNF589	PEX12	DERL1		E2F5	UBQLN2	RUNDC3A	E2F5	MFAP4
GLO1	IMP4	SSB	EIF4G2	GLO1		EMC2	FAM82A2	METTL3	FZD7	ELP5		CSRNP3	WDR18	RND2	IFT20	AGER
CAD	HDDC2	PSMC6	SNRPA1	HNRNPA2B1		DEPTOR	PROSC	RBKS	ALDH3B1	OFD1		WBP1L	PCCB	UBL7	METTL9	IQCG
SMARCC1	C1QBP	VDAC1	ACP1	NOP2		FAM160A2	EMP3	CCDC134	USP36	PDS5B		LYSMD2	SLC20A1	SH3BGRL2	FAM82A2	FAM85A
DDX18	STARD7	GLO1	MPHOSPH10	IFRD1		EED	MYLIP	KAT5	PGAP1	TAZ		KIAA0895	RNF144A	TRAK2	MAP2	CSRNP3
SNRPD3	RRP12	SLC19A1	SF3A1	EIF4A1		BLMH	ECHDC1	AGA	SCLY	SLC38A1		RND2	RHOBTB3	DIMT1	WDR76	WBP1L
YWHAE	SERBP1	PTGES3	CDC20	RRP12		EREG	TIMM8B	ACP2	AUP1	PLEKHA8		UBQLN2	PHGDH	FAM85A	RAVER2	PFKM
SSB	TCP1	STARD7	KPNA2	SNRPD3		PPP2R5D	ZNF192	RAB3A	TRIB1	ILK		IQCG	LYSMD2	ARHGEF3	FAM174A	RAVER2
EIF4A1	SMARCC1	NDUFAF4	VBP1	C1QBP		CCNA1	EXO5	TTC31	ZNF155	ARFRP1		RHOBTB3	DHCR7	RHOBTB3	TCTN3	ASTN1
TCP1	VDAC1	PSMB3	PSMD8	PSMC6		BST2	NRF1	RAB3GAP2	SMPD2	EVX1		RNF144A	CNTN1	UBQLN2	PMM2	NOC4L
DEK	RAD23B	ACP1	UBE2E1	EIF3D		USE1	WARS2	GLT8D1	SCO2	DPM2		PCCB	SH3BGRL2	METTL9	TBX2	FOXRED2
SORD	USP1	TCOF1	PSMD7	DEK		TRIP11	CAD	NDUFS1	SLC35B1	TPP2		PFKM	CELF3	TPPP3	PCCB	E2F5
RAD23B	PRPS2	IMP4	RRP12	SMARCC1		BCDIN3D	CAPNS1	MAN1B1	STYXL1	PCGF1		COX20	MKRN1	PDE5A	FAM85A	UBQLN2
STARD7	HSP90AB1	ETF1	ORC2	PWP1		CWC15	METTL3	ARFRP1	UROS	GGA2		LIG3	TP53INP1	SRF	ANO4	SRF
IMP4	EIF3D	SORD	STARD7	VDAC1		ACO2	RSU1	RBM6	USE1	CDK5RAP3		ZNF317	IFT20	NAA60	E2F8	DIMT1
HDDC2	PCBP1	GNL3	ETF1	HPRT1		LNPEP	TRIP11	BTG2	ZNF148	ZNF12		SLC20A1	DIMT1	RNF146	SRF	TRIM69
HPRT1	PSMC6	DEK	HNRNPA3	NDUFAF4		OTUD7B	SAMHD1	ATP6V1F	XPA	TYMP		FAM167A	MYPOP	CNTN1	ZNF317	RHOC
VDAC1	EIF1AX	USP1	SRM	CYC1		TYMP	ELTD1	VPS29	HIST1H2AC	TTC31		FAM85A	LIG3	CSRNP3	CRTAP	PCCB
HSP90AB1	PRDX3	EXOSC7	CYC1	IMP4		UTP11L	BST2	PTPN18	PTS	NDUFS1		WDR18	ARHGEF3	SYT13	GTPBP1	TP53INP1
SRM	SRM	NOP2	PTGES3	STARD7		CSDE1	GNG5	PAAF1	CEP290	NEK9		NOC4L	FAM167A	E2F5	LRRC59	COX20
PCBP1	CLNS1A	SRM	PRDX3	MAP3K6		SLC38A1	PYROXD1	ZNF235	RPGR	EIF2B4		RHOC	RHOC	WDR18	WDR18	MRPL45
RRP12	ETF1	IMPDH2	NOP2	MCM7		EIF4H	TREX1	TELO2	RPP38	MCOLN3		SH3BGRL2	FAM85A	MKRN1	FAM167A	RND2
TBRG4	IFRD1	CLNS1A	SERBP1	SLC19A1		CASP6	TNKS2	FABP5	ITGA2	UCHL5		TPPP3	ANAPC1	PCCB	ATAD2	MYPOP
PSMD14	SNRPD3	RPL6	BUB3	TBRG4		ZNF224	ARPC1B	SNAPC3	WTAP	DCAF17		METTL9	GPR85	CELF3	TRIM69	TPPP3
NOLC1	PPRC1	EIF3J	PHB	PSMA2		MYLIP	GCHFR	MOGAT1	TNFSF9	RPA2		CNTN1	TBX2	ANAPC1	RHOC	DHCR7
PRPF31	TBRG4	PCBP1	KPNB1	PSMC4		FBXW2	DCK	MVK	UBL7	JMJD4		SUSD5	RNF146	IMPDH2	KLHL14	ZNF608
PPM1G	PPM1G	EIF1AX	EIF1AX	HSP90AB1		TGFB2	SMAD1	TOR2A	MLNR	GLT8D1		DHCR7	METTL9	CCNI	SCN3A	ZNF317
NOC4L	DEK	PSMA2	QARS	SRSF2		MMP23B	SDF2	CDC23	BRWD1	BST2		ANAPC1	CLU	COX20	PDE5A	RHOBTB3
ETF1	NOP2	SYNCRIP	HDAC2	PTGES3		ARL1	ZNF165	ENSA	SEC11C	KAT5		TRIM69	CREBRF	HMP19	RAD51AP1	CLU
TCOF1	PSMD14	RRP12	HNRNPU	EIF3J		NRF1	TPD52L1	USE1	WBSCR22	LAPTM4A		RNF146	SYT13	TRIM69	KIAA0895	IFT20
PRDX3	NCBP1	RPL14	C1QBP	DDX18		AVPI1	IL15RA	BCS1L	TTC31	RPRD1B		IMPDH2	HMP19	ECE2	TP53INP1	TRAK2
EIF1AX	RCL1	TBRG4	SRSF7	TOMM70A		BIN1	FZD8	CHMP3	CLCN3	COX11		CLU	XPO5	MTAP	LIG3	CNTN1
EIF3D	HNRNPR	HNRNPU	PSMA7	PCBP1		LRP6	FAM127A	STX11	HIST1H2BK	ITPKC		MCCC2	E2F5	XPO5	C7ORF60	SUSD5
PSMA2	HPRT1	RPS3	SORD	IMPDH2		NEURL2	MTMR12	B3GAT3	CTSL1	KDSR		RAD54L	GRSF1	LOC442075	CAMK2N1	ARHGEF3
PTGES3	PWP1	HNRNPA2B1	PSMA4	PSMD14		RSPH3	SETD4	C19ORF44	SPRTN	EIF4EBP3		GPX7	TCTN3	MCCC2	RRM2	DIRAS3
PWP1	TCOF1	PSMD14	EIF4E	TCP1		MAN1B1	SHMT1	CASP8AP2	HSF2BP	SLC30A10		MYPOP	PDE5A	ASTN1	OIP5	GPX7
HNRNPU	PSMD8	NCBP1	PSMA1	RNPS1		HSPA5	YWHAE	ECHDC1	ZNF331	MMP11		XPO5	ZNF608	NMRK1	CREBRF	RNF146
GNL3	RNPS1	TOMM70A	TOMM70A	PRDX3		GRK4	HPCAL1	EIF4H	DKKL1	ACTR5		MTAP	MTAP	DHCR7	NCAPH	WDR18
NCBP1	SLC29A2	RNPS1	SRSF2	RAD23B		MTF2	OFD1	RPAP2	PTGES2	JARID2		TP53INP1	IARS	GABRA5	DHCR7	MBNL2
BUB3	CYC1	TCP1	DDX18	RCL1		VPS29	SLC30A1	LARP4	ADAM15	GABPB2		MKRN1	TRAK2	CYP4V2	KIF23	SLC20A1
CBX3	SYNCRIP	HPRT1	PCBP1	BUB3		VPS33A	ZNF133	STC2	BCS1L	RSU1		IFT20	IMPDH2	MYPOP	C19ORF43	CCNI
SYNCRIP	IARS	RCL1	NDUFAF4	RPL6		TOE1	ZNF235	FZD8	CCNL1	WDR13		TBX2	SMIM14	ZNF317	ZNF608	PMM2
NOP2	EXOSC7	MCM7	CDK2	SSB		MIS12	IDH3G	NUFIP1	NDUFA6	ATP6V1F		CREBRF	RAB6B	PHGDH	SLBP	MAP2
SRPK1	NOLC1	PRPS2	RNPS1	ACP1		PTPRG	ZNF446	ATP6V1G1	DPM2	MIPEP		PDE5A	PUS7	IFT20	ZNF25	MKRN1
SLC19A1	SRPK1	PPM1G	EIF3J	CDC20		CTSA	RHPN1-AS1	COX10	KBTBD4	TDRD3		TCTN3	CCNI	ZNF608	WDR77	HMP19
IMPDH2	ACP1	CBX3	MCM7	TCOF1		IL15	SLC25A51	PPHLN1	GTF2H3	C9ORF156		PHGDH	GPX7	MBNL2	PREP	METTL9
PSMC6	PABPC1	GNB2L1	TUFM	PSMD8		FSD1L	GUK1	LAPTM4A	FAM122A	MAN1B1		LOC442075	GABRA5	NT5DC3	SLC20A1	PDE5A
CYC1	SRSF7	RPS6	MAP3K6	ETF1		NBN	ZNF12	COA3	GP5	CCNT1		SMIM14	LOC442075	CREBRF	RAD51	CREBRF
PSMB3	PSMA2	IFRD1	HSP90AB1	PUS1		DUSP23	HERC5	ZFP37	PRPF18	IL15		MRPL45	STMN2	SLC20A1	DIMT1	SMIM14
NDUFAF4	CBX3	SRSF7	CBX3	SYNCRIP		ALDH3B1	HERPUD1	C1ORF123	PROSC	PTPRG		ARHGEF3	NT5DC3	TMEM150C	PKIA	RAD54L
SRSF7	IMPDH2	PES1	PWP1	KPNA2		TSNAX	MGST1	HYPK	ATG4C	GPR176		GRSF1	TRIM69	GPX7	CYP4V2	NT5DC3
EXOSC7	EIF3J	HNRNPR	NOLC1	PABPC1		STK32B	PTPN4	NLRP1	MRPS14	SHMT1		CCNI	MRPL45	DIRAS3	RAVER1	IMPDH2
DDX21	GNL3	RAD23B	GSPT1	RPL14		MRM1	DUSP23	STAT6	MIS12	RNASE4		ASTN1	WDR77	PUS7	AGPAT4	ANO4
PSMC4	RPS3	PPRC1	HDDC2	PSMA1		SF3A3	ZFP64	SETD4	GMPR2	DCPS		PMM2	PMM2	WDR77	HMP19	MCCC2
RNPS1	PTGES3	SRPK1	PPIA	SRSF7		RABGGTA	DHX38	SPATA20	IER5	SEC24D		PUS7	PKIA	KIAA0226	WBP1L	SYT13
EIF3J	BUB3	RPL34	RCL1	EIF1AX		HAUS2	COPS7A	WDR87	PCYT1A	APEH		HMP19	RAD54L	ANO4	ARHGEF3	NMRK1
ACP1	NDUFAF4	TFB2M	VDAC1	PSMA4		CALU	TXNDC17	TSEN2	PYGL	ITGA2		MBNL2	MAP2	EPB41L1	KIF4A	LOC442075
PPRC1	HNRNPU	PABPC1	DUT	GNL3		PCID2	PAAF1	CTDSPL2	DDB1	ABHD2		ZNF608	EPB41L1	STMN2	TRAK2	MFSD6
TFB2M	TRIM28	CCT2	TFB2M	PPIA		VPS26B	MTHFS	CNNM1	ZNF133	KANSL2		IARS	RAVER1	PRMT1	MRPL45	WDR77
GSPT1	RPS6	SRSF3	PGK1	NCBP2		TUBG1	PPHLN1	PLEKHA8	COMT	BLOC1S6		NT5DC3	HPDL	GRSF1	ARL4D	C19ORF43
CLNS1A	PPAN	TRIM28	TXNL4A	EXOSC7		TNFSF9	SARS2	DRG1	ATP6V1G1	ITGAV		GPR85	ASTN1	GPR85	HJURP	ATAD2
IFRD1	GNB2L1	CYC1	NCBP1	PPM1G		MMP11	UQCRB	SEC23IP	HSPH1	BTG2		C20ORF72	PRMT1	MFSD6	POLA2	GPR85
RCL1	PSMC4	NCBP2	NIP7	COX5A		CAPNS1	APPL1	MTF2	SDHA	GUK1		MAP2	PRDX6	MSH6	NMRK1	ANAPC1
TOMM70A	PSMB3	RPS10	DDX21	CBX3		C6ORF211	IMPACT	CFL2	KCNQ5	RPS6KA5		WDR77	KIAA0226	RAD54L	CCNI	XPO5
PABPC1	EIF4E	RPS5	AIMP2	SRPK1		SARS	LOH12CR1	SLC40A1	AP3M1	TELO2		WDR76	NMRK1	PMM2	POLD2	WDR76
RPL14	PUS1	SRSF1	SSB	RPS5		NDUFS5	FUBP1	ITGB2	DIS3	ELTD1		SYT13	TMEM150C	HPDL	RAB6B	PKIA
PSMD8	SLC25A3	XRCC6	FARSA	RPS3		GCHFR	RBL2	TTPAL	PLEKHG6	SAMHD1		RAB6B	SCN3A	MCM5	EIF2S2	STMN2
MCM7	HSPD1	PA2G4	LAS1L	PPAN		GOSR2	RPUSD4	CHP1	RRAGA	ATP6V1H		TRAK2	MFSD6	DNER	MSH6	NCAPH
MAP3K6	RRP9	UTP20	MCM4	XRCC6		HIST1H2BE	ASH2L	IKBKE	COQ5	USP5		KIF23	ANO4	EIF2C4	MCM5	MTAP
CDC20	SUPV3L1	EEF1B2	CCT2	SUPV3L1		FUCA2	STX8	GDAP2	VPS29	ZNF300		ATAD2	FAM134B	RAB6B	SKA3	MCM5
RPS3	PES1	HNRNPA1	SSBP1	NCBP1		ILK	C9ORF156	NOL7	MED20	CTDSPL2		NMRK1	MBNL2	ZNF25	GNAZ	TCTN3
RPS6	RPL6	BUB3	NCBP2	PPRC1		ZFAND5	VPS16	POLG2	ABT1	TXNDC17		HPDL	MSH6	LYAR	RUNDC3A	RRM2
CCT2	GSPT1	HSPD1	SNRPB2	EIF4E		HSPA4L	XPA	IRF1	RAB11FIP2	STYXL1		GABRA5	C20ORF72	TEX15	STMN2	SCN3A
RPL6	MAP3K6	HSPE1	PCNA	MCM5		HDHD2	GTPBP1	PRR16	CDCA8	COG2		EIF2S2	KIF23	MAP2	CNNM1	RAD51AP1
GNB2L1	RPL14	NOLC1	UBA2	GNB2L1		ZNF235	QPCTL	TSNAX	PRKRA	VPS26B		NCAPH	UBE2H	PKIA	CNTN1	RAD51
EIF4E	CCT4	SUPV3L1	IMP4	RPS6		FBN1	MAP1B	B3GNT9	OPA3	EED		PKIA	C19ORF43	C20ORF72	OSCP1	DNER
DHX15	EIF3B	RPL18	CAD	HK2		AP1M1	PDIA5	GPHN	PRKAB2	SDHA		MSH6	DIRAS3	IARS	RHOBTB3	KIF23
CCT4	MCM7	SRSF2	CCNA2	TRIM28		ARFRP1	UBE2V2	ABCC5	JPH2	TNFRSF21		RRM2	EIF2S2	OIP5	C20ORF72	CYP4V2
HSPD1	UTP20	PPAN	RRM1	RPL34		SLC25A51	ZNF300	FRAT1	HIST1H2BL	ATP6AP1		MCM5	TEX15	EIF2S2	GPR85	KIAA0226
EEF1B2	TFB2M	PHB2	EIF2S1	HNRNPU		AKR1A1	ERCC6	SLC35A5	GOLGA5	OTUD6B		EPB41L1	LYAR	C19ORF43	MCCC2	RAB6B
SLC25A3	DHX15	EIF4E	TYMS	LDHA		JMJD4	FBN1	C9ORF156	MAP4K5	IL15RA		ANO4	NCAPH	ATAD2	MFSD6	PHGDH
IARS	AIMP2	HK2	HDGF	SRSF1		ZMPSTE24	ARIH1	NIT1	BLOC1S6	VPS29		RAVER1	MCM5	WDR76	TIPIN	TMEM150C
XRCC6	EEF1B2	AIMP2	G3BP1	CLNS1A		RBM6	LIN7C	TXNDC17	PSMC4	RBL2		STMN2	ZNF25	RRM2	MCM3	E2F8
PPAN	CCT7	CCT4	GRWD1	SLC29A2		PHLDA2	RPRD1B	ZBTB45	AKAP8L	TMEM87A		E2F8	OIP5	UBE2H	PFKM	GRSF1
HK2	DDX21	EIF3B	SNRPG	PHB		YIPF3	PTGES2	TAGLN2	ZNF264	FAM82A2		OIP5	HJURP	SCN3A	DIRAS3	PRMT1
HSPE1	HSPE1	PUS1	COX5A	DDX21		ZNF644	TSR1	ATP6V1H	SAP18	ZC2HC1C		RAD51AP1	WDR76	NCAPH	SMIM14	HJURP
PSMA4	RPL18	KPNA2	PSMA6	NOLC1		ANKMY1	ULBP3	HIST1H3G	MTMR12	CLCN3		TMEM150C	ATAD2	RAD51AP1	IQCG	GABRA5
UTP20	SRSF3	NAP1L1	TARDBP	RPS10		OFD1	KIF9	ORMDL1	NCK1	SLC12A9		C19ORF43	E2F8	PYCR1	SYT13	OIP5
CCT7	HNRNPA1	PHB	SYNCRIP	MCM4		DTX3L	SCLY	LRIG2	ZNF397	PEX6		RAD51	CCSER2	KIF23	CCSER2	FAM134B
AIMP2	EIF2S1	RSL1D1	ILF2	AIMP2		ECHDC1	NEK9	SH2D3A	HYPK	MOB4		DIRAS3	TIPIN	HJURP	KIAA0226	HPDL
NCBP2	GOT2	SNRPB2	TRA2B	TXNL4A		CUL7	SRC	USP5	ALDH3A1	ZNF148		PRDX6	RRM2	PRDX6	POLE2	SKA3
KPNA2	RSL1D1	GSPT1	TCP1	RPL18		ZNF397	FUCA2	ZNF225	JARID2	RABL2B		MFSD6	DNER	POLD2	ZBTB4	EPB41L1
RPS10	SRSF2	RPLP0	PPAN	SLC25A3		LARP4	HAUS2	RPRD1B	FSD1L	LOH12CR1		HJURP	POLD2	SKA3	ANAPC1	PUS7
SLC29A2	XRCC6	SET	EIF3D	RPLP0		XPA	SPATA20	MRPS18B	ZC3H14	LYRM2		SCN3A	RAD51	CCSER2	XPO5	POLA2
RRP9	RPS5	PSMC4	PSMB2	SRSF3		WARS2	ZNF207	WTAP	ITGB3BP	NRAS		CYP4V2	EIF2C4	RAVER1	FAM134B	UBE2H
TRIM28	CDC20	LSM2	XRCC6	VBP1		STYXL1	HSF2BP	ELP5	APEH	COPS7A		KIAA0226	CYP4V2	RAD51	IARS	ZNF25
PUS1	RPS10	DDX21	POLD2	PA2G4		ULBP3	NLRP1	MRPL32	KIAA0907	MIS12		SKA3	SKA3	TCTN3	TMEM150C	EIF2S2
XPOT	ABCE1	PRDX3	LDHA	GSPT1		TELO2	GGA2	FZD5	PEX26	GIN1		POLD2	RAD51AP1	FAM134B	UBE2H	PYCR1
CSTF2	DUT	PPIA	EIF2S2	CDC45		EMP3	CTSA	TP53TG1	NSUN5	NFS1		PRMT1	SLBP	POLE2	PRDX6	C20ORF72
G3BP1	CCT2	RRP9	SRSF3	PSMA7		TIMM8B	NCOA5	EIF4A2	C11ORF71	FAM127A		TIPIN	PYCR1	TIPIN	NRBP2	LRRC59
MCM4	RABEPK	SLC25A3	MRPL9	KPNB1		RHPN1-AS1	LIME1	HERC5	LCN2	AKIRIN2		ZNF25	MCM3	LRRC59	CLU	AGPAT4
TXNL4A	HK2	SLC29A2	NDUFAB1	UTP20		TNFRSF21	TUSC3	FXYD2	ZNF593	CWC15		TEX15	POLE2	SLBP	GRSF1	PRDX6
DUT	RPL34	PSMA4	PUS1	CSTF2		HEBP2	CLCN3	CBY1	ZNF673	EMC2		UBE2H	GAR1	NRBP2	RND2	POLD2
SRSF2	EXOSC5	RABEPK	MYC	HNRNPA1		MOGAT1	RPAP2	HEXA	PPHLN1	GCLM		MCM3	AGPAT4	E2F8	EIF2C4	RAVER1
RPS5	COX5A	PSMD7	MCM5	PSMD7		TADA1	ERLIN1	TCERG1	ZNF446	ZSWIM3		FAM134B	KIF4A	POLA2	LOC442075	TIPIN
TUFM	NAP1L1	TXNL4A	H2AFZ	FARSA		ARPC1A	FUT1	EVX1	AKIRIN2	PSMD5		SLBP	LRRC59	AGPAT4	SUSD5	CCSER2
EIF2S2	SET	WDR43	KARS	HSPE1		NBR2	C11ORF70	YWHAE	RSPH3	ARPC1B		EIF2C4	DCTPP1	DCTPP1	MTAP	IARS
PPIA	NCBP2	COX5A	MCM6	DUT		TXNDC9	MPV17	BCDIN3D	GDAP2	CSDE1		LYAR	POLA2	MCM3	TPPP3	POLE2
CCT5	TUFM	SSBP1	ERH	PHB2		ORMDL1	MMP11	RMND5B	ELTD1	ARL6		CCSER2	DKC1	GAR1	LYAR	MSH6
NAP1L1	WDR43	MCM5	PLK1	GRWD1		STC2	PAF1	MRTO4	CBLL1	PROSC		KIF4A	ZBTB4	KIF4A	GAR1	SLBP
PES1	IPO4	CNBP	SRSF1	LSM2		ZC3H14	NUAK2	PRR3	OAS3	PDE6D		DNER	NRBP2	ZBTB4	IMPDH2	KIF4A
SRSF3	TOMM70A	HDGF	SRPK1	GOT2		CTDSPL2	TAZ	GMFB	FABP5	ZNF589		POLE2		DKC1	PRMT1	MCM3
SNRPB2	XPOT	CCT7	PLK4	CCT2		PPP1R3D	SLC30A7	SGPL1	FBXO28	HOOK2		POLA2			GABRA5	TEX15
PSMD7	PSMA4	RPS2	CDC45	TFB2M		NDUFB2	CIZ1	AUP1	PARP9	PRKRA		PYCR1			TEX15	DCTPP1
SUPV3L1	SNRPA	U2AF1	HK2	TUFM		MRPS14	DERL1	TNFRSF21	CCDC82	PTS		LRRC59			MKRN1	LYAR
EIF2S1	SNRPB2	EXOSC5	GOT2	IPO4		CCNT1	TMEM143	MCOLN3	HN1	B3GAT3		AGPAT4			NT5DC3	NRBP2
ABCE1	RUVBL2	PSMA1	CCT5	EIF3B		HMGCR	VPS29	TADA3	KPTN	PTPN4		GAR1			HPDL	EIF2C4
MCM5	PSMD7	MCM4	LSM2	HDGF		LIME1	CHSY1	AAMP	TTPAL	PEX12		DCTPP1			DNER	ZBTB4
COX5A	PRMT3	ILF2	NOP16	PGK1		KIF9	SERGEF	PHLDA2	NPAT	ARPC1A		ZBTB4			PYCR1	GAR1
RPL34	TXNL4A	DHX15	SMARCC1	EXOSC5		SERGEF	TBCB	RAB11A	ELOVL5	CCNA1		NRBP2			DCTPP1	DKC1
TMEM97	TMEM97	TMEM97	SUPV3L1	EEF1B2		PSMD5	RPA2	APPL1	MARK3	COQ4		DKC1			EPB41L1
EIF3B	KPNA2	GOT2	PRMT3	PES1		CALD1	ALDH3A1	MIPEP	TUBG1	MTF2					PUS7
UBA2	MCM4	SNRPG	XPOT	RPS2		MEIS1	SLC7A11	ACTR5	NOL7	ARIH1					PHGDH
RPL18	RPS2	EIF2S1	IFRD1	RABEPK		METTL3	TADA3	ZNF12	NAPA	AKR1A1					DKC1
RSL1D1	SNRPG	TUFM	RUVBL2	CCT7		ADAM15	KPTN	LRRC40	BCLAF1	RAB11A
SSBP1	HDGF	IARS	CDK4	TYMS		NQO1	ROR2	ATF4	C7ORF49	HIST1H3G
WDR43	EIF2S2	SNRPA	LSM7	TMEM97		TUSC2	PSMD5	SDHA	TMEM115	GRHPR
VBP1	UBA2	CDC20	RAN	EIF2S2		AUP1	SNX17	NFYC	RAB3A	ACTN4
LSM2	PHB2	EIF2S2	PA2G4	MCM6		USP30	WDR13	PTS	HIST1H4B	HOXA5
ILF2	PA2G4	NOP16	RPS6	MRPL23		PTER	SLC30A10	PURB	HGFAC	ARL5A
HNRNPA1	NOP16	KARS	MCM2	PCNA		ZNF696	DIS3	RPL26	IMPDH1	NCOA5
GOT2	G3BP1	VBP1	EIF4A1	MCM2		OPA3	RPS6KA5	CS	WIBG	SDCBP
HDGF	PPIA	NME1	RPL6	CCNA2		KALRN	FAM53C	TRIM27	DHCR24	ACOX3
PSMA7	FARSA	LDHA	UTP20	RRP9		LYPLA2	IRF9	TUSC3	DHX38	UBE2V2
SET	MCM5	KPNB1	RPS10	SSBP1		C9ORF156	PEX12	RABL2B	PAAF1	SUPT5H
SNRPG	CSTF2	CCT3	CCT7	SNRPB2		UQCRB	WTAP	SLC35B1	TUBE1	TM9SF2
PA2G4	SSBP1	NHP2	RFC4	PLK4		DSCR3	GMFB	ZNF442	CYB5B	DIS3
RABEPK	SF3B3	DUT	SLC25A3	RUVBL2		EIF4EBP3	TSNAX	DCPS	HPCAL1	CHMP3
MCM6	CCT5	BYSL	SF3B3	NAP1L1		FUT1	DSCR3	TPP2	ZNF207	CPD
CDK2	SRSF1	G3BP1	CNBP	SNRPA		AKAP8L	HIST1H4K	BLOC1S6	CASP8AP2	ZBTB45
EXOSC5	LSM7	LSM7	SET	ILF2		GPR176	LNPEP	NDUFA4	NUFIP1	FUCA2
RPS2	FBL	PSMD8	HNRNPC	UBA2		EDEM3	ITGAV	WDR13	TFPT	CEP68
RPLP0	ILF2	RUVBL2	DHX15	CCT4		DCPS	HSPA4L	MED20	FUT2	SH2D3A
SRSF1	RPLP0	ABCE1	HSPE1	RFC4		ECE2	PYGL	MAP1B	UQCRB	TCERG1
FARSA	GRWD1	UBA2	WDR43	LSM7		TBCB	CALU	ARIH1	GOSR2	SLC35B1
LDHA	U2AF1	SF3B3	IPO4	ABCE1		B3GAT3	SRPR	APEH	GLT8D1	CCDC134
PHB2	PSMA7	POLD2	WDR74	SF3B3		ALG2	TCERG1	MEIS1	ZNF644	APPL1
CCT3	ERH	NPM1	MRPL23	NME1		PCIF1	HIST1H4B	ZSWIM3	FAM83F	MICU1
CCNA2	MRPL23	FARSA	EXOSC7	EIF2S1		PARP3	MIPEP	GATA2	FAM50B	PLK3
RUVBL2	CCT3	ERH	EIF3B	RSL1D1		FUT2	NUFIP1	APAF1	PMS1	ANKMY1
TYMS	LSM2	CCT5	IARS	POLD2		NUFIP1	HIST1H2BE	CECR5	SRPR	NID2
TRA2B	POLD2	CDC45	RPL34	PLK1		CFL2	ARPC1A	BTBD1	EVX1	COA3
NIP7	LDHA	MRPL23	NHP2	CDK2		SRPR	CEACAM21	C4ORF29	FBXO4	ZNHIT6
POLD2	MCM6	FBL	MAD2L1	DHX15		HIST1H4K	GOSR2	EIF3L	TADA1	PLS3
PLK4	PLK4	MRPL9	PABPC1	G3BP1		FABP5	PRPF4	PEX13	B3GALNT1	PLEKHF2
SF3B3	VBP1	GRWD1	CCT3	HSPD1		RBL2	USP8	TMEM87A	COG2	TRAPPC3
PLK1	BYSL	RANBP1	NAP1L1	U2AF1		PEX12	UNC93B1	CDK6	RPAP2	CUL7
GRWD1	PLK1	TRA2B	CCT4	FBL		FOXQ1	FOXQ1	HSF2BP	POMP	KAZALD1
LSM7	PHB	NDUFAB1	TRIM28	IARS		VPS16	TRAPPC4	ZCRB1	CDK5	CAMLG
SNRPA	PGK1	UNG	RANBP1	SNRPG		HOXA5	STK24	LAMTOR5	MOGAT1	TRPA1
KPNB1	CCNA2	RFC4	PHB2	NIP7		SDF2	PLEKHF2	XRCC5	HCCS	HSPA4L
PCNA	HNRNPD	XPOT	RPS5	CDK4		TRAF3IP1	HSPA13	RPUSD4	MON1A	ATP6V1G1
PGK1	KPNB1	CSTF2	U2AF1	TRA2B		DDX56	ADAM15	ZBTB37	TAZ	WARS2
BYSL	CDK2	HNRNPC	ABCE1	NDUFAB1		COL12A1	RRAS	BUD31	PIGC	STAM
PSMA1	CDC45	PGK1	BYSL	H2AFZ		FAM127A	TP53TG1	RPA2	CCDC134	DSCR3
MRPL23	PSMA1	RAN	SNRPD2	KARS		NOL7	PPP1R10	CALM1	RNF40	RASIP1
IPO4	APEX1	MCM6	RPLP0	PRDX4		BTG2	PARP3	SEC11A	TSSK6	SLITRK3
PRMT3	TYMS	APEX1	GNL3	RRM1		RMND5B	OGT	FTSJ2	MRPL40	C4ORF29
NOP16	NHP2	IPO4	IMPDH2	NHP2		IMPACT	BTG3	AKIRIN2	HNRNPA2B1	FAM206A
CDC45	NPM1	WDR74	POLE3	APEX1		ELOVL5	ABHD2	ALOX12	PLS3	PDIA5
KARS	UNG	PLK4	RPL14	NOP16		LOR	FAM108B1	CLCN3	RAB33B	MAP1B
NHP2	CNBP	PSMA6	ODC1	SET		MPV17	USP5	ALDH3A1	YIPF4	RRAS
PHB	TRA2B	NIP7	SLC29A2	CNBP		HERC5	COX10	ZFP64	TSR1	TADA1
FBL	NIP7	SNRPD2	RRP9	RAN		MTHFS	MTF1	COASY	POLG2	GNL1
U2AF1	KARS	CDK4	EXOSC5	CCT3		SLC12A9	PCIF1	MUTYH	SUPT4H1	MED20
ERH	NDUFAB1	PSMA7	PRDX4	ERH		PCGF1	C18ORF8	SNRNP70	FAM53C	ZC3H12A
CNBP	RANBP1	PRMT3	UNG	XPOT		PTGES2	SDCBP	TUBG1	NAV2	EXO5
NDUFAB1	SNRPD2	SNRPD1	RPL18	CCT5		ZFP64	ELP5	HNRPDL	MAGEF1	UNC93B1
RAN	PRDX4	PCNA	PPRC1	WDR43		TRAPPC4	SEC11C	DERA	ITGAV	TOR2A
RANBP1	PCNA	ODC1	PES1	BYSL		PRR16	FOXRED1	PROSC	STX18	S100A10
PSMA6	MRPL9	TYMS	NME1	MRPL9		PGM2	GNL1	FAM108B1	THAP1	POLG2
CDK4	POLE3	CDK2	GNB2L1	PRMT3		COQ4	ACOX3	GTF2H3	MNT	ZNF165
MRPL9	CDK4	CCNA2	SLC19A1	PSMA6		CLCN3	TADA1	VPS26B	C22ORF32	TBCB
MAD2L1	MAD2L1	H2AFZ	HNRNPD	RANBP1		ARPC3	MLLT11	TNPO1	SLC39A9	SEC11A
NPM1	PSMA6	PLK1	CLNS1A	WDR74		GTPBP1	MARK3	GCHFR	GCHFR	C19ORF60
RRM1	H2AFZ	HNRNPD	RABEPK	MAD2L1		TADA3	BCKDHA	HLA-F	DPY30	GDAP2
PRDX4	HNRNPC	PRDX4	SNRPD1	UNG		UROS	SORD	SLC30A10	MIPEP	KCNH4
MCM2	DCTPP1	DCTPP1	RPS3	HNRNPD		PURB	C16ORF58	VMP1	SEPW1	CDK6
SNRPD2	RAN	MCM2	HNRNPA1	DCTPP1		WTAP	RBKS	NFE2L3	THRB	NUAK2
HNRNPD	ODC1	MAD2L1	HSPD1	SNRPD2		ATP6AP1	ARFRP1	DHX38	SLC35A5	THRB
H2AFZ	WDR74	POLE3	SNRPA	HNRNPC		CNNM1	C7ORF49	RPL36A	ZCRB1	PRCP
UNG	SNRPD1	RRM1	EEF1B2	POLE3		PMS1	ZSCAN12	SRC	RNMTL1	ETS2
RFC4	RFC4		DCTPP1	NPM1		GMFB	MEIS1	NDUFA6	ULBP3	LARP4
NME1	MCM2		RSL1D1	ODC1		SAMHD1	MICU1	GNL1	HIST1H2AJ	DNAJC30
HNRNPC	NME1		RPS2	SNRPD1		SHMT1	RPL36A	LOH12CR1	ARHGDIA	C19ORF44
DCTPP1	RRM1		FBL			STAT1	NOL7	FARSB	CPSF4	GTPBP1
APEX1			APEX1			ABHD2	LARP4	RPL15	CYB5R4	PRKAB2
SNRPD1			TMEM97			RAB11FIP2	CISD1	PIGH	RABAC1	COL12A1
ODC1			NPM1			NCOA5	TRIM27	GEMIN4	HIST1H2BM	TP53TG1
POLE3						TRAPPC3	TUBG1	DCK	TRIM52	VPS52
WDR74						SLC2A4	SLC38A1	LYRM2	FUBP1	ZNF235
						MTMR12	TGFB2	PRKAB2	TRMT13	TUBG1
						BCS1L	ZNF264	LEPREL1	BAG4	MNT
						KAZALD1	GM2A	QTRT1	CYP51A1	CASP8AP2
						FTSJ2	CALD1	DDX46	HEBP2	RBM6
						ELTD1	SAP30BP	WASL	WDR13	ZNF703
						HSPA13	POLR3GL	MTHFS	DRG2	RMND5B
						USP8	KLHDC4	CUL7	PLK2	ST6GALNAC2
						PEX6	BLOC1S6	SNX17	SAMHD1	VRK3
						LEPREL4	ATP6V1H	VPS52	GPATCH2L	ILVBL
						KRT7	CAP1	CDC42SE1	HOXA5	HIST1H4H
						MRPS10	ELAC2	MRPL40	DUSP23	RPS6KC1
						PITPNB	KIAA0907	ACOX3	GGA2	VIPAS39
						KIAA0907	PGM2	VIPAS39	TIMM21	TNKS2
						XRCC5	STAM	SETMAR	SUPT7L	SLC30A7
						SMAD1	NRD1	ANKMY1	PDE6D	ZFP64
						TRIM27	PEX6	TMEM47	RSU1	ZNF430
						FAM108B1	PMS1	LMNA	BRF2	TADA3
						SAP30BP	VPS26B	TAPBPL	LIME1	MTHFS
						BLOC1S6	HIST1H3G	CIZ1	SHMT1	BTBD7
						SLC30A10	BCS1L	CISD1	PSMD5	DERA
						FAM82A2	BRMS1L	VPS45	FIGNL1	LRIG2
						ARPC1B	CS	CNPY2	SRP54	PTPN18
						C2ORF49	THOC5	SHMT1	CYR61	FIGNL1
						FAM53C	UROS	NDUFB2	NUP98	ECE2
						GNG5	NID2	ILVBL	TMEM43	OSMR
						TMEM243	MIS12	DDX23	RNF44	SETD4
						PRKAB2	MAN1B1	STRAP	C2ORF49	CYSTM1
						IRF9	B3GAT3	ZNF264	PAF1	TIMM8B
						ITGAV	BTG2	BRMS1L	VPS26B	WASL
						EVX1	CTDSPL2	CYR61	SRP19	PTGES2
						CISD1	SEC11A	SCNM1	PDS5B	UROS
						C11ORF70	APAF1	HIST3H2A	MPV17	OPA3
						CDC42	ABCC5	POLR3GL	SAP30BP	CLDN4
						RRAS	RAB33B	PRKAB1	WDR87	BTBD1
						PDIA5	TXNDC9	PCIF1	ZNF696	NIT1
						ZBTB45	NARF	RPS6KC1	PITPNB	CFL2
						SUPT5H	TRIM9	PEX6	ALDH7A1	KIAA0907
						CASP8AP2	ZNF397	ZNF281	HSPA13	PEX16
						CCDC134	RMND5B	ZNF430	MIOS	TNFRSF1A
						WDR87	GDAP2	DSCR3	DTX3L	PDK4
						ITGA2	ZCCHC4	COQ4	TRIM27	HSPA13
						UNC93B1	ITGA2	MRPL48	IDH3G	STX11
						IL15RA	SLC12A9	CCNA1	CIZ1	TRPT1
						GTF2H3	C4ORF29	HIST1H2AC	LOC81691	HYPK
						C5ORF22	KAT5	TM9SF4	TBL1Y	CS
						PDCD10	NDUFS5	NCOA5	PGM3	NR4A1
						KANSL2	NFS1	THAP7	CFL1	NLRP1
						PLEKHA8	GPHN	RBM12	CELSR3	MEIS1
						ZNF264	CCNA1	POLH	ALDOA	NUFIP1
						PLS3	ECE2	KPTN	FBXL15	PCIF1
						DNAJC30	TMEM243	TRIM9	SMC2	TMEM245
						PPHLN1	ZNF317	SRP19	SERTAD1	CISD1
						ASH2L	THRB	IL1RAP	ACBD3	ZNF670
						RAB33B	DNAJC30	C1QBP	HSD17B14	FAM53C
						RPS6KB1	MVK	HACL1	TPP2	KCNQ5
						STRAP	GIN1	ORMDL2	NCOA5	PURB
						ELAC2	RNASE4	TRPA1	TYMP	NDUFB2
						RBKS	TOR2A	DTD1	LRIG2	GM2A
						HIST1H3G	WDR87	SOD1	ACTN4	IMMT
						C19ORF44	MMP23B	IPO13	ZNF165	MVK
						GRHPR	SEMA3B	LRCH4	AMZ2	PRKAB1
						LAMTOR5	COASY	MAP3K14	TREX1	UBL7
						TAF2	LAMTOR5	TMEM243	KDSR	C7ORF49
						SLC30A1	NIT1	HBP1	PGM2	HIST1H2BM
						SNAPC3	FIGNL1	NDUFS5	TMEM230	TM9SF4
						USP5	GTF2H3	PEX16	AAR2	LEPREL4
						TMEM59L	PEX13	GDA	STK32B	CALM1
						BRMS1L	EIF4E2	SERPINB8	LRP6	WIBG
						CLIC1	STX11	C19ORF60	HERPUD1	MARK3
						IDH3G	KANSL2	BTRC	NR4A1	CYR61
						TREX1	TRPT1	CHCHD5	ZNF442	MAPK7
						MIPEP	NDUFB2	MRFAP1	MRPL43	GATA2
						DDX46	KAZALD1	MRPL27	BST2	TAGLN2
						SNX17	HNRNPA2B1	DNPH1	G6PD	RBM12
						ITPKC	STRAP	ALOXE3	HIST1H2BG	CACNG4
						IER5	TNFSF9	GPATCH2L	TUBGCP3	LMNA
						RPRD1B	KALRN	CCM2	ULBP1	APAF1
						TCERG1	HLA-F	C11ORF70	SLC38A1	NDUFA6
						AGGF1	RPS6KB1	MNT	ZC2HC1C	AUP1
						YWHAB	AKIRIN2	TMEM245	COX10	POLH
						CYR61	GCLM	QPCTL	FOXQ1	NDUFA4
						TTC31	LRRC40	CASC4	GIN1	CNNM1
						RNASE4	ALG1	PTGES2	ZNF589	DRG2
						ORC5	OSMR	RAB18	FAM206A	CALU
						NID2	WBSCR22	USP15	CDC37L1	VMP1
						UBL7	SLC35A5	ASNS	FAM108B1	DNPH1
						HIST1H4B	PRR16	CEP68	AVPI1	ECHDC1
						NLRP1	PRCP	ELP2	RBAK	ARPC3
						ATP6V1F	WASL	ERCC8	RBM28	NTN3
						ACOX3	CYSTM1	ROR2	C7ORF25	AK2
						RPS6KA5	XRCC5	IFNAR1	ALKBH1	PGM3
						LAMTOR2	TMEM59L	MAGEF1	CMC2	APP
						CEP68	SLITRK3	PWP1	THYN1	HPS6
						CPD	COL12A1	GIN1	NEK9	GEMIN4
						BUD31	ZCRB1	SMAP1	SARS	ZSCAN12
						FIGNL1	SNAPC3	NR4A1	PLP2	CHP1
						ZNF300	AKR1A1	DUSP12	PCIF1	REV1
						PEX13	CUL7	N6AMT1	CTSA	DHX38
						ERLIN1	PURB	ETS2	RBM12	LRRC40
						PSME3	EVX1	DPY30	FBXO8	FZD8
						THRB	KCNH4	TXNIP	HSPA4L	CBY1
						PYROXD1	HNRPDL	PSMD10	RAB8A	HSF2BP
						RSU1	PPEF1	ZFP69B	BNIP1	KPTN
						TMEM115	TM9SF2	IER5	RBL2	MLLT11
						TOR2A	JKAMP	SERBP1	GTF3A	ALDOA
						WIBG	ZNF442	PLK2	LSM1	PGM2
						SNX3	KRT7	PLXNB3	CD3EAP	GMFB
						ELP5	ZNF655	EIF4A3	ZBTB45	TSNAX
						ZNF148	ATF4	GRHPR	RAD9A	FBXL15
						RHEB	TRMT11	AFTPH	ZNF224	SMAP1
						AAMP	PLK3	SMARCC1	SEC61G	IRF9
						OSMR	CBY1	PRKRIP1	CASP6	USP15
						ARIH1	IRF1	PNN	OSMR	LIME1
						RPL26	ZFAND5	STX18	SDF2	HEBP2
						C1QBP	WIBG	TMEM59L	TNFRSF17	ATF4
						MICU1	UBL7	WBP4	STAM	TXNDC15
						ZNF12	TNPO1	MARK3	FUCA2	DNAJB12
						CEACAM21	DNPH1	TMEM115	MDM1	NTSR1
						MAP1B	PTS	SNRPD3	ZNHIT6	C1ORF123
						TOP1	MED20	GSR	ARIH1	ZNF442
						PLXNB3	TMEM87A	CLDN4	ZNF576	DDX46
						S100A10	PLS3	AMACR	TUBA4B	SRC
						BTG3	ACP2	SECISBP2	ARFRP1	NFE2L3
						HPS6	HACL1	SEC24D	EFTUD2	EIF4A2
						AK2	HN1	SUPT4H1	PAIP2	ALG1
						DHX38	FXYD2	HOXD9	TMEM243	ORMDL2
						TARBP1	TRAF3IP1	BNIP1	AATF	ZCRB1
						PDS5B	RIN1	FIGNL1	RABL2B	HIST1H2AC
						CS	MUTYH	ARF3	CCNA1	AMACR
						NARF	RASIP1	TRPT1	DDX46	GTF2H3
						HNRNPA2B1	SLC2A4	HIST1H4H	TXNDC17	LAMTOR5
						PLK3	FRAT1	HSPH1	RBM7	ALOXE3
						ZBTB37	S100A10	JKAMP	CHCHD5	GSR
						RPUSD4	GEMIN4	SRP68	PPM1G	EIF4H
						NDUFA6	ORC5	NACA	MLH1	ZNF673
						COASY	NTN3	BCKDHA	LOH12CR1	IMPDH1
						RBM12	GSR	HAUS2	NPRL2	KLHDC4
						COX11	GATA2	ARPC3	LRRC40	HBP1
						OGT	IKBKE	BTBD7	RAD23B	TRMT11
						EXO5	CACNG4	OPA3	C19ORF60	HNRPDL
						GGA2	STX18	DDX20	C12ORF52	GSS
						KAT5	ARF3	ABT1	DCTN5	FAM108B1
						KDSR	ZC3H12A	DNAJC30	DCAF17	ZNF281
						NUAK2	TAGLN2	TBCB	DCLRE1C	HIST1H2BL
						SERBP1	TTC31	TXNDC9	MAP1B	CD177
						ZNF703	ALOX12	HSPA5	TFIP11	DRG1
						BAIAP2L2	HOXA5	UBL7	TMEM59L	FTSJ2
						LOH12CR1	WDFY2	CACNG4	APAF1	TRIM27
						VPS45	ZNF670	GMIP	EIF6	FZD5
						COA3	PLEKHA8P1	UROS	COPB2	LEPRE1
						TSEN2	CCNT1	C7ORF49	ARID4A	HIST1H2BG
						FXYD2	PHLDA1	NTN3	C11ORF24	RBBP4
						SLITRK3	PEX16	SAMM50	HIST1H3G	TMEM243
						ATP6V1H	IER5	TSG101	LEPRE1	ABCC5
						HN1	SH2D3A	CAD	MRPL27	ALOX12
						RPL15	RPS6KC1	TRAK2	GNG5	PIGH
						PRPF4	TARBP1	MRPS36	LOR	HSPA5
						SNRNP70	VIPAS39	DIMT1	PSMD14	STX18
						PSMD10	MRPL48	PRPF4	TPT1	RAB18
						SMIM12	FABP5	PGM3	SPATA2	QTRT1
						EIF4E2	ANKMY1	VPS4B	PIK3R3	RBL1
						TRMT11	FARSB	ARHGDIA	CYB561D2	NDUFS5
						CLDN4	CHCHD5	RPL37A	SCNM1	EIF1AD
						SLC35B1	CEP68	ZC3H15	NEURL2	GTF2H1
						ZCRB1	FTSJ2	PSME3	RBM15	MYH9
						TMEM87A	RBL1	ALG8	BAIAP2L2	HACL1
						TMEM245	BTRC	NFYA	MSH2	WBP4
						ORMDL2	RPL26	ALG1	PRMT7	BUD31
						ZC3H12A	ATP6V1F	AAR2	RINT1	POLR3GL
						C18ORF8	RHEB	AKR1A1	ACOX3	EIF3L
						SETD4	TSEN2	FAM216A	INO80B	TMEM115
						GCLM	COQ4	ITGB3BP	ATP6V1H	ERLIN1
						DERL1	HMGCR	DHDDS	RASIP1	AATF
						KLHDC4	MRPL32	GOLGA1	NDUFB7	SKAP2
						NFS1	TOP1	TATDN1	ZSWIM3	ROR2
						CAD	CAMLG	FBXL15	CSTF2	PLXNB3
						C4ORF29	MRPS10	ALDOA	PCID2	ELP2
						GTF3C6	GSS	EFTUD2	TOP1	TARBP1
						RBL1	LYRM2	RERG	SLC30A7	SNRNP70
						ALDH3A1	RHOBTB3	TMEM127	MYH9	HAUS2
						CIZ1	ARPC3	ZCCHC4	C21ORF119	TRIM9
						ZNF281	MED22	APP	RAD54L	RPL36A
						DRG1	SOD1	XPNPEP3	EMP3	GPX1
						RASIP1	KDSR	RPL5	XRCC5	IER5
						NDUFA4	TXNDC15	SPRTN	HDHD2	GPHN
						SMARCC1	CECR5	HMGCR	AP2M1	SNX17
						ZSCAN12	ITGB2	ALKBH1	TNFRSF1A	STC2
						CHMP3	DRG1	RHOBTB3	FXYD2	ORC5
						TMEM48	IDE	ERCC5	GTF3C6	DCLRE1C
						ILVBL	RPL15	PGM2	ABHD2	ZNF264
						RTFDC1	LAMTOR2	MECR	ZFP64	ALG2
						LEPRE1	IMPDH1	RNF14	PDK4	ULBP1
						TNKS2	TMEM115	SMC3	GCFC2	SLC40A1
						SRC	NDUFA6	RPL19	PTTG1IP	BTG3
						SDCBP	PNN	TARBP1	TRAF3IP1	PEX13
						STAM	SLC35B1	IQCC	RABGGTA	TUBE1
						GEMIN4	DDX46	LAMTOR2	TMX2	CIZ1
						ZNF442	PGM3	SLITRK3	TXNDC15	STAT6
						HACL1	PSMD10	FAM53C	RPS6KA5	BRF2
						SLC30A7	COA3	RBL1	HIST1H2AM	THEM4
						TUSC3	CHMP3	MRPS10	S100A10	INO80B
						ZNF670	ITPKC	PPP1R3B	AMACR	HMGCR
						COPS7A	VMP1	KLHDC4	BCDIN3D	PLK2
						KCNH4	C1QBP	TUBE1	GPX1	TMEM59L
						NR4A1	NUDT6	FNTA	EPM2AIP1	COASY
						CAMLG	POLH	EIF1AD	ZRANB2	HIST1H2AJ
						QTRT1	TXNIP	HIST1H2BG	SPPL2A	MUTYH
						PEX16	DDX23	ORC5	ZNF142	AAR2
						CDK6	EIF3L	C12ORF10	ITPKC	IL1RAP
						FZD8	PRKRIP1	ATP6V1B2	ZBED3	SORD
						TNFRSF1A	PAPOLA	SLC35G2	RBL1	GMPR2
						POLR3GL	SLC5A6	RSL24D1	DPAGT1	GCHFR
						DNPH1	HYPK	DRG2	CSTF2T	CAD
						CHCHD5	HPS6	GTF3C6	PPP2R5D	RPL26
						EIF1AD	ZRANB2	GGA2	MYLIP	CCDC82
						TP53TG1	SERBP1	TIMM22	CBY1	IRF1
						HSF2BP	LARS2	ZNF673	IL15RA	CHCHD5
						ALG1	SMARCC1	RBM10	DRG1	RERG
						DIMT1	ODF2	L3MBTL1	SPCS3	NFYC
						SNRPD3	SKAP2	TPT1	TATDN2	FOXD1
						GTF3A	TRPA1	OTUB1	KCNH4	PSMD10
						MUTYH	RAD23B	HEBP2	PPP1R3B	NOL7
						AAGAB	ALG8	ZNF655	TMEM245	SCNM1
						ACTN4	COX11	ATP5G3	SMC3	LEPREL1
						TNPO1	BUD31	AATF	USPL1	PPP1R3B
						SMC3	SUPT5H	TBL3	IMMT	CNPY2
						SLC35A5	FBXL15	KRT7	MEIS1	TSG101
						VRK3	RPGR	CCDC101	CLIC1	CDC42SE1
						CALM1	IPO13	ALG2	ETS2	TXNIP
						AKIRIN2	TCEB3	ADC	PPP2CA	BTRC
						YWHAE	TNFRSF1A	ULBP1	TNKS2	ZBTB37
						KPTN	ALOXE3	ECD	NTSR1	THAP7
						INO80B	RTFDC1	SARS2	CDKN1A	GPATCH2L
						SPRTN	AAMP	GTF3A	ECHDC1	RHEB
						MARK3	ATP5G3	BAIAP2L2	PCGF1	TMEM169
						ST6GALNAC2	POLG	MPHOSPH6	SNRPD3	BCKDHA
						RABL2B	PIGH	HNRNPH3	ZNF430	AFTPH
						ME2	MPHOSPH6	PAK1IP1	FOXRED1	RBM28
						HYPK	NDUFA4	LARS2	MRPS36	TSEN2
						LARS2	C1ORF123	RHEB	ERCC5	QPCTL
						NRAS	LEPRE1	REV1	GSS	ZNF655
						STK24	VPS52	BRF2	RRAS	BNIP1
						IMPDH1	CLDN4	TIMM21	UNC93B1	PLEKHA8P1
						JKAMP	ZNF281	PTDSS1	LAGE3	IKBKE
						PTPN18	PRKAB1	SORD	RNASE4	LAMTOR2
						ATF4	CALM1	CCDC82	GCLM	MAGEF1
						STX8	AAGAB	MLLT11	CDCA3	CASC4
						STX11	ZFP69B	RPS27	C11ORF54	DNM1L
						VMP1	SETMAR	MOV10	STAT6	ZNF142
						HOOK2	CDC42SE1	ME2	COX5B	SMIM12
						PRCP	GEMIN8	RPL32	PFDN6	ACP2
						GM2A	DCBLD2	ZRANB2	ARG2	MRPL40
						RBBP4	CREBL2	RBM15	RPS27L	ASNS
						C19ORF60	TBL3	SFSWAP	GRHPR	ZRANB2
						MAP3K14	EFNB1	TXNDC15	USP8	DDX20
						PTS	NTSR1	STK24	FBXW2	PSME3
						USP15	ZSWIM3	NTSR1	MICU1	RNF14
						POLH	C11ORF24	AMZ2	DERL1	FRAT1
						MRPL32	QRSL1	IMPDH1	KAT7	NRSN1
						NIT1	SMAP1	GPX1	KLHDC4	HSPH1
						GNL1	HNRNPH3	PDIA5	IDE	RPUSD4
						CBY1	SRP54	SLC39A9	TMEM87A	SNAPC3
						HNRPDL	ZNF430	RPGR	RERG	SRP68
						HLA-F	XPNPEP3	GMPR2	HIST1H4H	BRMS1L
						PDK4	ERCC5	DCBLD2	SUPT5H	HLA-F
						CSTF2T	TIMM44	GSS	IMPACT	RPL15
						VPS52	SGPL1	CEBPZ	TOE1	ALDH3A1
						GSR	ADC	EMG1	VPS16	CYB561D2
						MSH2	DERA	RNF138	HIST1H3E	EIF4A3
						HSPH1	ORMDL2	LOC81691	PPP1R15B	SERBP1
						ALOX12	ME2	KCNQ5	SLC38A10	PNN
						APAF1	AAR2	WDR46	REV1	TFPT
						ALDOA	SLC40A1	DHPS	PDIA5	GTF3A
						ODF2	DIMT1	NDUFB9	C1ORF123	ALKBH1
						SORD	TIMM22	COX5B	PPP5C	DIMT1
						STAT6	UGDH	HIST1H2AJ	ECD	XRCC5
						RAD23B	EFTUD2	HPS6	ABCB6	NR1D1
						SETMAR	PSME3	MADD	PTPN18	SGPL1
						POMP	MRFAP1	RPL30	UTP18	RTFDC1
						SLC40A1	PTPN18	TMEM169	DNM1L	MRPL32
						MVK	VRK3	ADK	NDUFA4	PTDSS1
						RPGR	TMEM245	NOP2	PRCP	VPS4B
						COX10	STAT6	ANAPC1	LEPREL1	ZFP69B
						GPATCH2L	RAB8A	PAPOLA	MLLT11	EFTUD2
						ARPC5L	TPT1	MFSD3	ZNF703	NRD1
						MCOLN3	NFE2L3	CLNS1A	CSDE1	CYB5B
						ACP2	TMEM169	ST6GALNAC2	MRPL34	STK24
						SCNM1	ZNF148	INO80B	AP4B1	ECD
						MNT	ZBTB37	MIF	CCDC47	HIST1H3E
						TSR1	SPCS3	TOP1	SF3B4	MAP3K14
						PRKRIP1	G6PD	RPL6	SEC61B	PDCD10
						SH2D3A	PTTG1IP	PFDN6	C4ORF29	ERCC5
						SKAP2	MFSD3	SEC61G	RHPN1-AS1	MRPS10
						TRPT1	BAIAP2L2	PAF1	FNTA	TPT1
						IRF1	MRPS36	MAPK7	TAF2	RPGR
						GIN1	NCOR1	PPP1R15B	VPS52	RBM10
						BCKDHA	ATP6V1B2	MRPS21	C19ORF44	BAIAP2L2
						HIST1H2AC	TMEM48	AAGAB	UTP11L	HIST1H3D
						FRAT1	PDCL3	TMEM230	PIGH	SMC3
						LRRC40	CASP8AP2	PSMD12	PLK3	LRCH4
						PPEF1	CCDC101	ENKD1	IRF9	IFNAR1
						RHOBTB3	PDK4	QRSL1	CISD1	KBTBD4
						NRD1	MRPL40	CALU	RFC5	TMEM25
						AAR2	RABL2B	ZNF576	NDUFC1	CELSR3
						EIF3L	CLNS1A	WDFY2	GRK4	CECR5
						ZC3H15	COX5B	CORO6	TMEM48	HNRNPA2B1
						ADK	ERCC8	DDX1	SRC	NOP2
						ZSWIM3	RAB18	ECE2	CLK1	SECISBP2
						TPT1	ALDOA	YIPF4	UBL5	JKAMP
						IDE	LRIG2	TFPT	ST6GALNAC2	MTF1
						ROR2	ADK	HIST1H2BL	CAPNS1	TMEM47
						WDR13	VPS4B	ERLIN1	SMC1A	DCBLD2
						HEXA	HEXA	GNB1L	L3MBTL1	SLC39A9
						MRPL40	RNF14	SLC10A7	FADD	ZCCHC4
						GTF2H1	SMC3	MRPL49	MRPL32	TIMM10B
						CYB561D2	DTD1	RPL14	CALM1	PAF1
						MLLT11	ANAPC1	PIGC	CDC7	PRKRIP1
						PRKAB1	MAP3K14	MMP15	TTC4	SOD1
						VIPAS39	BTBD7	CELSR3	GDA	SRP19
						NR1D1	DRG2	CBX5	MBD4	STRAP
						TSG101	DPY30	LTA4H	PAPOLA	TAPBPL
						TMEM25	NR1D1	MSH2	NQO1	IPO13
						FARSB	GOLGA5	THEM6	CNPY2	IFRD1
						C1ORF123	GTF3C6	HNRNPU	MAPK7	TXNDC9
						SRP19	AFTPH	HIST1H3E	HIST1H3D	N6AMT1
						ZNF655	DNAJB12	RPS3	CORO6	C11ORF70
						RPL36A	CYB5R4	ERAP1	TRRAP	POMP
						PAF1	GTF3A	GTF2H1	APP	C11ORF24
						ITGB3BP	DUSP12	PAFAH2	USP5	DTD1
						WBSCR22	RBM12	TMEM48	DNPH1	PRR3
						CYB5R4	PLXNB3	EIF6	STRAP	EIF6
						ECD	IFRD1	POMP	DNAJC30	CAP1
						PLK2	TAPBPL	C16ORF13	NDUFV1	CCM2
						GPX1	SEC61B	RPS27L	PTPN1	MRPS36
						EIF4A2	DHPS	CCT6A	NTN3	VAPA
						PSMD14	LRCH4	CREBL2	MCOLN3	GNB1L
						TXNDC15	ENKD1	ANK1	PLEKHA8	LOC81691
						NTSR1	ARPC5L	HIST1H2BM	EIF4E2	ATP5G3
						FBXL15	GTF2H1	PDCD10	TNPO1	TOP1
						LRIG2	MSH2	RPS18	C11ORF48	AAGAB
						ZNF430	GPATCH2L	EIF4E2	ANKRA2	MRPL27
						AATF	DDX20	HNRNPA2B1	PLAGL2	MRPL49
						SMC2	LZTFL1	PSMD14	KAZALD1	RAB8A
						NTN3	SFSWAP	KBTBD4	PSMD8	TNPO1
						STX18	SNRPD3	RPS27A	DNAJB12	ITGB2
						PGM3	U2AF2	PRICKLE4	ARL1	SNRPD3
						FNTA	EIF4A3	RPL10A	ZC3H15	ZNF576
						MRPS36	PPM1G	MED15	RNF138	QRSL1
						DPY30	GMPR2	TOMM70A	POLR2B	GTF3C6
						BNIP1	SPRTN	RPSA	FUT1	C1QBP
						GPHN	DDX1	ZNF142	FZD8	ATF2
						DRG2	RPL5	PRPF18	PSMD9	MRPL48
						POLG2	HOXD9	SLC35D1	DCLRE1B	HIST1H2BK
						SRP54	MYH9	UQCRC2	ROMO1	ARPC5L
						NOLC1	NDUFC1	WBSCR22	ZC3H12A	NUDCD3
						SPCS3	VAPA	CSTF3	YIPF3	C12ORF52
						CDCA3	ZC3H15	FAM3C	LMNA	ITGB3BP
						ERCC8	EIF4A2	RIN1	PSMD7	ABT1
						TIMM10B	TFPT	EIF3E	STC2	IDE
						MRPL48	HIST1H4H	LUC7L2	TOR2A	COPB1
						GATA2	THEM6	RCL1	GNB1L	ME2
						ZNF317	SNX5	VAPA	CWC15	FNTA
						MPHOSPH6	ASNS	OPA1	EIF4A2	OTUB1
						DTD1	ST6GALNAC2	THEM4	AAMP	ATP6V1B2
						PLEKHF2	MCOLN3	DCLRE1B	STAT1	ARHGDIA
						IPO13	C16ORF13	PLEKHA8P1	TELO2	MRPL43
						BTBD7	CNPY2	NR1D1	CASC5	ZNF317
						ATP5G3	RPL37A	CDC7	C1ORF109	MED22
						TAGLN2	CASC4	PPEF1	YIF1A	SEC61G
						CACNG4	CCM2	RPL12	DCPS	L3MBTL1
						SARS2	NOP2	CYB561D2	SSSCA1	DPY30
						CCT6A	PSMD14	WDR12	ERI2	RHOBTB3
						TAPBPL	CELSR3	LSM1	USMG5	ODF2
						QPCTL	CSTF2T	LZTFL1	SOD1	PAPOLA
						DNAJB12	GDA	ERBB3	SNX3	FARSB
						PTTG1IP	CYB5B	PPM1G	TM9SF4	GOLGA1
						GSS	PPP1R15B	NUDT6	LUC7L2	SMARCC1
						ERCC5	SLC39A9	MTERFD1	EDEM3	HRSP12
						TM9SF2	EIF1AD	DCLRE1C	PRPF4	PWP1
						PPM1G	CDCA3	ARG2	TMEM47	DDX23
						PAPOLA	SERPINB8	GNB2L1	TUSC2	TRAK2
						MYH9	CYR61	RRP15	PYROXD1	RPS27L
						LZTFL1	HBP1	NDRG1	CSTF3	TCEB3
						PTDSS1	SECISBP2	MAK16	STX11	HIST1H2AM
						TUBE1	PTDSS1	PPP3CC	CBX5	SFSWAP
						WASL	PDCD10	WDR83OS	LYRM2	ERBB3
						COPB1	CCDC82	C12ORF52	C12ORF10	ERCC8
						CYSTM1	PRR3	ATP5B	TOPBP1	MED15
						QRSL1	WDR46	DCTN5	TCERG1	RPL19
						LMNA	ABT1	SLC5A6	ZNF410	ARF3
						ENKD1	TSG101	NDUFV1	NLRP1	LUC7L2
						MRPL43	NDRG1	MED22	FAM82A2	C12ORF10
						L3MBTL1	POMP	RTFDC1	GMIP	NDUFV1
						IL1RAP	APRT	RPS6	LZTFL1	LARS2
						MRPL49	RBM10	ARPC5L	MRPS21	SMC2
						ELP2	RCL1	RPL31	IL1RAP	SEC61B
						LRCH4	NACA	NDUFC1	SRSF11	NCOR1
						DCBLD2	AP2B1	IFRD1	APBB3	EIF4E2
						KCNQ5	MNT	FLAD1	POLH	ANK1
						CDCA8	SLC35D1	DNM1L	WDR83OS	FAM216A
						TIMM21	ACAA2	PTMA	NEDD8	TIMM21
						ABT1	CDK6	MRP63	VPS18	RNF138
						CECR5	FNTA	TRAPPC6A	MED15	ZC3H15
						NFE2L3	THAP7	POLR1E	OGT	COX5B
						PIGC	TMEM161A	C21ORF119	ALOX12	SETMAR
						APBB3	SCNM1	SF3B5	BCKDHA	RBM15
						ZRANB2	WBP4	RPL24	TMEM19	TIMM22
						ITGB2	NUP54	RBM28	ADRA2A	GEMIN8
						PDCD2	CCT6A	APBB3	ARPC1B	NDUFC1
						HNRNPH3	PWP1	PDCD2	VIPAS39	NDUFB9
						TXNIP	ELP2	BCAP29	TADA3	ARG2
						WDR46	CYB561D2	ZNF317	TUSC3	PSMD12
						RAB8A	LMNA	SF3B4	DSN1	CDC7
						GMPR2	HIST1H2AC	FOXD1	NOP2	SUPT4H1
						TMEM47	TSEN34	SMC2	NFE2L3	ADK
						DCLRE1B	SAMM50	TMEM25	THEM4	WBSCR22
						IKBKE	EIF6	ZNF263	MRPS23	CBX5
						LYRM2	NECAP1	RPL41	GPR176	ENKD1
						PAK1IP1	IQCC	POLG	BTG2	SNX5
						TRIM9	WDR12	CLK1	MPHOSPH6	XPNPEP3
						CYB5B	ATAT1	SRSF7	OPA1	WDR46
						PIGH	PPP5C	HIST1H2BK	WDFY2	HEXA
						DCLRE1C	ITGB3BP	NUDCD3	SMAP1	SPATA1
						MED22	AATF	TDP1	TRPA1	CORO6
						RNF138	PSMD8	HIST1H3D	ATP5G3	MFSD3
						YIPF4	INO80B	RPS14	SERBP1	RIN1
						GDA	IARS	ABCB8	USP15	PRPF18
						PRPF18	IFNAR1	SEC61B	IL15	C16ORF13
						THAP7	NFYA	C20ORF27	ZNF670	NDUFB7
						LEPREL1	TRAK2	LAPTM4B	VRK3	PIGC
						ZCCHC4	MDH2	NDUFA3	MRFAP1	MRFAP1
						ANAPC1	ZNF576	RAD23B	DDX23	HOXD9
						ADC	MRPL49	STARD3	BUB3	CDCA8
						DERA	NOLC1	MDH2	RIN1	AMZ2
						DUSP12	REV1	UTP18	SLC40A1	ATP5B
						MAGEF1	UQCRC2	ZNF410	ME2	DCLRE1B
						ETS2	PSAT1	TARS	GNB2	PMM2
						MTF1	MADD	NCOR1	CEACAM21	PPP5C
						GOLGA5	TARS	RPL37	PHB	CCDC101
						HIST1H2BM	ATF2	U2AF2	PNN	MOV10
						SLC5A6	ATP5B	RAD50	PEX13	PSMC4
						SFSWAP	TUBE1	STAM2	BTBD7	CSTF2T
						EFTUD2	MECR	C2ORF47	TMEM169	SAMM50
						PWP1	GNB1L	ODF2	TIMM17B	DDB1
						NFYA	ACTN4	SNX5	PDCD2	EFNB1
						TARS	DCLRE1B	MRPL43	MRPS16	TMEM127
						COX5B	SNRNP70	TIMM10B	KPNB1	WDR83OS
						SOD1	SRSF7	PFDN4	RPA2	NUP54
						HNRNPU	SMC2	SPATA1	C2ORF47	OPA1
						C11ORF24	LTA4H	SLC3A2	AP1M1	MMP15
						CASC4	NR4A1	GSTZ1	PMM2	ATP5C1
						CAP1	DDX31	RFT1	GATA2	EMG1
						HIST1H4H	KCNQ5	DDB1	ROR2	POLG
						ALOXE3	METTL1	GEMIN8	SH2D3A	PTTG1IP
						RIN1	ECD	C4ORF27	ALOXE3	UQCRC2
						BTRC	CEBPZ	SRSF11	NDUFB9	CFL1
						SEC61G	POLG2	EIF5	SLC30A1	RPL37A
						CDC42SE1	RPS27A	IGBP1	HBP1	PLAGL2
						BUB3	BNIP1	AIP	MCM8	TATDN1
						EIF6	IL1RAP	ZNF581	SETD4	ADC
						PNN	MRPL43	POLR3E	DDX20	MIF
						PLEKHA8P1	N6AMT1	C2ORF44	NOP10	GOLGA5
						CREBL2	NFYC	DDX31	TIMMDC1	SF3B5
						OPA1	UFSP2	PTRH2	FRAT1	DCTN5
						DDX23	APBB3	SYNJ1	PLXNB3	NFYA
						DDX20	TM2D3	POLR1C	TDRD3	SPRTN
						NOP2	GSTZ1	PTTG1IP	FBXO22	FAM3C
						HOXD9	PLK2	NCBP2	STX8	ALG8
						SLC39A9	RPS27	RPS5	ERLIN1	RAD9A
						ARF3	RPL32	NRSN1	NR1D1	SRSF2
						ALG8	SLC10A7	SIGMAR1	CENPO	TMEM230
						REV1	RPL12	ATP6V1C1	ADK	TBL3
						MAK16	EIF5	SRSF1	TSEN34	HNRNPH3
						RERG	TRAPPC6A	RPL13	CACYBP	NDRG1
						LOC81691	ETS2	TMX2	FOXD1	SLC10A7
						HIST1H2BL	RAD50	CCDC47	TAGLN2	SARS2
						WDFY2	PPP3CC	NUP54	EIF4EBP3	G6PD
						PDCL3	CHP1	PDCL3	NUF2	FANCD2
						NRSN1	WDR83OS	WDR37	HNRNPU	MPHOSPH6
						RPS6KC1	ALKBH1	EFNB1	ANP32E	RFC5
						EIF4A3	TMEM25	LSM3	SKAP2	PRPF4
						GEMIN8	OTUB1	NDUFB7	ASNS	ISOC2
						SEC61B	FAM216A	FANCF	MRPS18C	LZTFL1
						OTUB1	TMEM230	C11ORF24	C1QBP	GMIP
						CHP1	RNF138	MAP3K5	GEMIN4	SLC35G2
						PRR3	GPX1	LSG1	HLA-F	SLC5A6
						CELSR3	SRP19	USMG5	NUP54	APRT
						ASNS	C12ORF10	METTL1	SOX4	NUP98
						POLG	NRSN1	SNAPC1	ANAPC10	TDP1
						RPL32	ARG2	EEF1B2	SRSF7	CLK1
						EFNB1	POLR3E	UFSP2	NDUFA1	LSM1
						GMIP	RPS18	HNRNPA1	NDUFA3	RPL5
						CNPY2	RPS3	BUB3	YEATS4	XRCC3
						XPNPEP3	RPL19	RSG1	EMG1	RPL30
						TATDN1	PLAGL2	APRT	GM2A	ANKRA2
						ATP5B	ZNF673	PLAGL2	SECISBP2	SYNJ1
						PLAGL2	XRCC3	CACYBP	AGGF1	TOMM70A
						APP	PIGC	ATP5C1	PPP1R3D	IQCC
						G6PD	HIST3H2A	NOLC1	BTG3	RAD54L
						DDX1	RSL24D1	FBXO22	ZMPSTE24	U2AF2
						RAD54L	HSPH1	SUPV3L1	SORD	RPL32
						MADD	L3MBTL1	PPP5C	AIP	BCAP29
						IFNAR1	ULBP1	METAP2	TRMT11	ATAT1
						SRSF7	HIST1H3E	MRPL46	CDC25C	SMC1A
						MED15	LUC7L2	ENOPH1	SNAPC3	CYB5R4
						RPL5	BUB3	SRSF2	PSMA4	TMX2
						PPP1R3B	HIST1H2BK	PPAN	EIF4E	CREBL2
						AMACR	MAPK7	CYB5B	MUTYH	PPEF1
						HIST1H3E	ATP6V1C1	AP2B1	SAC3D1	MSH2
						SMAP1	STARD3	IDE	YWHAB	PAK1IP1
						RPL19	TMEM147	TIMM44	TNFRSF21	CENPO
						DDB1	APP	BTF3	ZNF317	PRICKLE4
						RAD50	HNRNPU	RAB8A	ZNF655	MRPS21
						RPL37A	RPS6	PHB2	DERA	HIST3H2A
						CEBPZ	SEC61G	CENPO	RBM10	YIPF4
						RAB18	MAK16	EIF4E	PDCL3	DHPS
						DDX21	PPIF	HAX1	PSMA1	PSMD14
						SNX5	PAK1IP1	MKL1	DNAJA3	SERPINB8
						PPP1R15B	PPAN	GOLGA5	NFS1	TRAPPC6A
						HIST1H2AJ	RPS27L	ANKRA2	TOMM70A	WDFY2
						LUC7L2	ANK1	TMPO	TIMM8B	MAP3K5
						PFDN6	TMEM47	ATF2	ITGB2	CDCA3
						HIST1H2BK	HADH	CSTF2T	CCT6A	NDUFA3
						PSMC4	OPA1	AIMP2	CDC42SE1	RPS27A
						TMEM230	MAGEF1	RPS21	SRSF2	RFT1
						N6AMT1	GNB2L1	ERI2	MKL1	PPP1R15B
						NUDT6	COPB1	COPB1	GTPBP1	RAD23B
						FAM216A	TATDN1	SMC1A	ATP5B	DUSP12
						C12ORF10	RFT1	FAU	HOOK2	ACAA2
						RPS27L	LOC81691	ZNF486	DCP1A	NACA
						WDR12	ERI2	TSEN34	SF3A3	CSTF3
						NACA	NUP62	AHSA1	EFNB1	RCL1
						VPS4B	PSMC4	NAP1L1	MAK16	TM2D3
						SMC1A	DHDDS	PHB	TRIM9	AP2B1
						CCDC82	FLAD1	RFC5	OSGEPL1	C20ORF27
						TRPA1	SYNJ1	SRP54	NOC3L	BUB3
						ACAA2	PDCD2	VAMP1	C20ORF27	STAM2
						HIST1H2BG	LAPTM4B	FRG1	MED22	COPB2
						IQCC	HIST1H2BL	YEATS4	PAK1IP1	RPS27
						ARG2	C21ORF119	TUT1	IFNAR1	MBD4
						HBP1	ATP5C1	HIST1H2AM	ZNF12	DDX1
						ATP5C1	REV3L	RPL18A	NUSAP1	TMEM48
						SAMM50	AMACR	WDR77	TMPO	RPL6
						NFYC	GOLGA1	FANCD2	WARS2	MADD
						STARD3	RPL31	CDCA8	STK24	MECR
						GSPT1	ZNF142	CCT8	C2ORF44	AIP
						NUP54	CORO6	ANAPC10	ERCC8	C21ORF119
						TMEM169	SF3B4	INTS7	NDC80	CEBPZ
						BRF2	GSTCD	RPL38	CPD	MAK16
						CLNS1A	LSG1	TIMMDC1	PPIL1	C2ORF47
						TM9SF4	YIPF4	RPS20	RBKS	GTSE1
						IFRD1	ISOC2	NUP62	IKBKE	TMPO
						ALKBH1	TIMM21	RPS19	IRF1	NECAP1
						ZFP69B	ZNF486	PPIF	MRPL46	EIF5
						MDH2	RPL10A	BAG5	SLC35D1	SIGMAR1
						UQCRC2	ALCAM	PINK1	GTSE1	PAFAH2
						CFL1	EIF4E	ALCAM	FLAD1	CASC5
						EMG1	GMIP	ISOC2	GSR	REV3L
						GOLGA1	BCAP29	ZNF330	QRSL1	SRP54
						CMC2	LEPREL1	GSPT1	ARL2	MRPL46
						ARHGDIA	DDB1	NOC3L	SLC5A6	ERAP1
						RBM15	POLR1E	GSTCD	SF3B5	RPSA
						NDRG1	THEM4	PSMC4	DCBLD2	MAGI2
						FANCD2	CDCA8	XRCC3	FAM160A2	PSMD8
						RCL1	C4ORF27	CYB5R4	CEP57	ZNF410
						ZNF142	PTMA	ATAT1	ADO	GSTZ1
						VAPA	ENOPH1	DDX21	ZSCAN12	CCDC47
						TFPT	SRP68	TMEM216	GEMIN8	MRPS16
						CBX5	TDP1	DNAJA3	PRICKLE4	STARD3
						ERI2	BRF2	RRP9	NRD1	TIMM44
						ANP32E	FAM3C	MRPS23	RAD50	THEM6
						C16ORF13	DCLRE1C	TM2D3	RAB18	PPP3CC
						RPS27A	ERAP1	HRSP12	DDX28	MRP63
						CORO6	PWP2	SIX2	TP53TG1	NUP62
						TOMM70A	ARHGDIA	MACROD1	CAMLG	SPCS3
						MOV10	C2ORF47	MRPS18C	AHSA1	APBB3
						CDC7	RRP9	CD320	PPFIBP1	ERI2
						SF3B4	CENPO	CFL1	NUP50	PFDN4
						CCM2	HIST1H2BM	MRPL33	POLG	ZNF486
						RPL14	CDC7	ACBD6	BTRC	SRSF11
						RBM28	SUPV3L1	RAD9A	MAP3K14	TMEM161A
						C2ORF47	WDR77	TMEM161A	TMEM147	WDR77
						SGPL1	ZNF581	GMDS	SDCBP	RPL10A
						POLR1E	SLC3A2	MBD4	ELP2	CMC2
						SECISBP2	RPL6	ACAA2	MRP63	POLR2B
						LSG1	RERG	PSMA4	POLR3E	RPL14
						MAPK7	HIST1H2AJ	RABEPK	HNRNPH3	MDH2
						RPL31	GSPT1	NECAP1	TAPBPL	SOX4
						GNB1L	BAG5	PSMD7	ICT1	PPIF
						TBL3	NDUFV1	PWP2	PTER	PTMA
						PSMD8	MRPL46	NOP10	QPCTL	PFDN6
						TCEB3	PMM2	RAD54L	POLR1C	MKL1
						RFT1	NDUFA3	ROMO1	MAP3K5	NOP10
						AFTPH	TCTA	PMM2	VPS45	UTP18
						POLR3E	RPL14	ZNF443	HAX1	MRPS18C
						USMG5	TIMM10B	RARS	WDR46	PSMA1
						C12ORF52	EIF3E	RPL28	ZNF300	SRSF7
						LTA4H	FANCF	SPCS3	MFSD3	POLR1E
						SERPINB8	CMC2	SSBP1	TUBGCP6	FANCF
						NOC3L	MRP63	NUP50	XPNPEP3	TOPBP1
						RNF14	SLC35G2	CNBP	MRPL18	RSL24D1
						MRFAP1	PNO1	GTSE1	ZFP69B	PSMA4
						DHPS	NUP98	PSAT1	ANKZF1	ANAPC1
						COPB2	MED15	CDC25A	PWP1	GNL3L
						NUP98	RAD54L	NEDD8	ENOPH1	TIMM17B
						PSMD12	CSTF3	RPS3A	KIF22	CCT6A
						SRP68	ZNF263	ANP32E	CEBPZ	EIF3E
						RRP15	HCCS	UGDH	EXOSC3	SLC3A2
						TMPO	NUDCD3	TCTA	PLEKHF2	NCBP2
						UGDH	CLK1	PNO1	BAG5	ROMO1
						WBP4	MIF	EXOSC3	MTERFD1	NDUFA1
						WDR83OS	SIGMAR1	ACADVL	LEPREL4	DSN1
						MFSD3	TM9SF4	G6PD	GOLGA1	MRPL34
						RPS3	PPP1R3B	U2AF1	MAGI2	RPL12
						RPSA	RPL30	EXOSC5	SAE1	HADH
						RSL24D1	THOC6	SSSCA1	CENPN	USMG5
						HCCS	DHX15	PSMA1	NIT1	PPM1G
						SF3B5	POLR1C	CMC2	VPS33A	NOC3L
						RPS18	C12ORF52	NDUFA1	HEXA	ATP6V1C1
						KBTBD4	AIMP2	POLR2B	RPL26	POLR3E
						CACYBP	EEF1B2	LYAR	NOLC1	FLAD1
						ULBP1	EMG1	CMSS1	GSPT1	LTA4H
						FANCF	KBTBD4	FBXO8	DTD1	METTL1
						LSM1	RAD9A	RPL39	CS	PDCD2
						THEM4	DNM1L	CDCA3	EED	RPS5
						NDUFC1	RPL18A	CASC5	HNRPDL	ABCB8
						RPL30	MAGI2	REV3L	MOV10	HCCS
						ATP6V1B2	DDX21	NPPC	NUAK2	MST1R
						PPP5C	WDR37	COPB2	LRCH4	RPS18
						RPS6	RPS14	ICT1	ATF4	NUSAP1
						FLAD1	SRSF11	RPLP1	TUT1	RPS3
						ATAT1	NDUFB7	KIF15	FANCF	PPAN
						TIMM44	GMDS	RPS16	ATP5C1	SSSCA1
						POLR1C	SF3B5	CDC25C	NCOR1	SUPV3L1
						UFSP2	TMPO	TMEM258	HRSP12	FBXO22
						APRT	NDUFB9	SKP2	CLDN4	MTERFD1
						ZNF673	DNAJA3	PPFIBP1	APRT	IGBP1
						CLK1	HIST1H2BG	UBL5	ATF2	CDC25A
						NDUFB9	HRSP12	KIF22	ILVBL	EIF4E
						PMM2	MRPL34	TUBGCP6	RCL1	PNO1
						MIF	HNRNPA1	MRPL18	PLEKHA8P1	FAU
						CCDC101	EIF2S1	DHX15	ACAA2	DNAJA3
						RPL6	PPFIBP1	NUP98	CECR5	GNB2L1
						MECR	CBX5	GOT2	C18ORF8	KIF22
						RPL10A	MMP15	TOPBP1	NDRG1	NUDT6
						CASC5	RBM28	RPL27A	NRAS	RPS6
						MBD4	RPL13	GTPBP4	ATP6AP1	C4ORF27
						SLC35G2	PFDN6	SNRPG	EIF5	TUT1
						RPL12	GOT2	SNRPE	LTA4H	ANAPC10
						PTMA	SRSF2	NUSAP1	DUSP12	MACROD1
						GSTCD	RBM15	EIF2S1	MDH2	PDCL3
						MRPL27	TTF2	TTF2	MACROD1	HNRNPU
						CENPO	SNAPC1	IARS	LSG1	RPL13
						RPS27	ANKRA2	UBA52	SLC3A2	C11ORF48
						SLC35D1	RRP15	NAGK	TATDN1	LDHA
						TIMM22	GNL3L	ZNF639	GPHN	SRSF1
						NDUFB7	RPS5	BZW2	GSTZ1	RAD50
						POLR2B	RPSA	ANKZF1	VAPA	CLNS1A
						EIF5	ZNF410	DSN1	NFYA	TARS
						ERAP1	TMEM127	EIF2S2	COPS7A	POLR1C
						GNB2L1	USMG5	MAGI2	UFSP2	CDC25C
						PNO1	ATIC	TMEM30A	DTL	ENOPH1
						SRSF11	MBD4	NOP16	WASL	RPL24
						NECAP1	CD320	KARS	TXNIP	SF3B4
						METTL1	POLR2B	RNF113A	ARHGEF7	DHDDS
						DNM1L	AHSA1	NME1	ISOC2	PWP2
						LAPTM4B	MOV10	MRPL34	PGK1	SLC35D1
						EIF4E	INTS7	AIMP1	FANCD2	ZNF263
						PFDN4	PAFAH2	GNL3L	NUDT6	HAX1
						CSTF3	ANP32E	WDHD1	NIP7	UFSP2
						MTERFD1	PFDN4	LDHA	PRR3	TMEM30A
						RFC5	PSMD12	BRIX1	ATAT1	RAD51
						LSM3	ZNF330	KPNB1	CHP1	TIMMDC1
						MRPS21	MTERFD1	UBE2H	ACN9	PHB
						ANKRA2	GTSE1	TMEM147	LARS2	LSM3
						SLC10A7	SMC1A	METTL13	WBP4	MCM8
						DHX15	KIF22	DDX28	TMEM216	RPL28
						THEM6	CFL1	NHP2	RPS27A	DDX28
						GTPBP4	PRPF18	ANKRD13C	RRP15	SIX2
						GTSE1	MRPS2	PSMG1	NFYC	TSEN34
						SIGMAR1	SOX4	TIMM17B	DDX21	RPL37
						NUDCD3	MRPL27	BYSL	WDR77	DDX21
						ERBB3	FANCD2	COX7B	AK2	LSG1
						ATF2	RABEPK	HADH	FAU	NOLC1
						DCTN5	UBL5	GAPDH	ILK	GMDS
						ABCB8	AMZ2	CSTF1	AIMP2	TUBGCP6
						TSEN34	MACROD1	NCAPD2	C4ORF27	GAPDH
						EEF1B2	C20ORF27	MST1R	FARSA	NEDD8
						PWP2	RPL37	MCM8	PNO1	NCAPD2
						MRPS16	ANAPC10	TRNAU1AP	GNL1	ZNF581
						EIF3E	RFC5	NDC80	GMDS	AIMP2
						ZNF486	NOC3L	UMPS	LYPLA2	COX7B
						IARS	EXOSC5	MRPS2	SPATA1	UBA52
						ANK1	MKL1	PSMD8	COX7B	RPL31
						C2ORF44	C2ORF44	RUVBL2	TDP1	NPPC
						RBM10	SAE1	YIF1A	TIMM44	ZNF330
						MKL1	TIMMDC1	MRPS16	SFSWAP	YIF1A
						U2AF2	NAP1L1	FBXO5	PARPBP	RPS14
						FBXO8	NCBP2	THOC6	MST1R	CD320
						PPAN	METAP2	C11ORF48	SSBP1	YEATS4
						TOPBP1	COPB2	FADD	NUDCD3	GSTCD
						FOXD1	YEATS4	HCCS	RAD51	TCTA
						HIST3H2A	LSM3	NAT10	DIMT1	BUB1B
						MRPL34	IGBP1	FARSA	NCBP2	GTPBP4
						WDR77	FOXD1	PARPBP	MRPL33	RPS20
						RPL37	RARS	MRPL51	ZNF486	BTF3
						DHDDS	MRPS21	PPIL1	HACL1	NDC80
						NDUFV1	NUSAP1	NUF2	LSM3	KIF15
						RARS	NCAPD2	HMGB2	BIRC5	UMPS
						PSMA4	AIMP1	RAD51	TCTA	C2ORF44
						DDX31	TMX2	GRWD1	FEN1	TMEM147
						FAM3C	FBXO8	MIS18BP1	GNL3L	CACYBP
						AIMP2	RSG1	SAE1	TM9SF2	RPL41
						C4ORF27	TOMM70A	ARHGEF7	TRAPPC6A	GSPT1
						NCBP2	HAX1	ACN9	TSEN2	RPL18A
						TIMMDC1	PRICKLE4	BUB1B	CAD	ICT1
						YEATS4	SKP2	SOX4	CCNA2	KPNB1
						RPS14	BTF3	ARL2	SLC10A7	RPS19
						NCOR1	RPS21	ATIC	PWP2	BIRC5
						PSAT1	UTP18	MRPS30	HOXD9	CSTF2
						TTF2	PSMA4	PGK1	EXO5	TTF2
						MRPL46	GTPBP4	CSTF2	GTPBP4	HNRNPA1
						SYNJ1	RPL41	CAPN5	RARS	PSMD7
						TMEM127	MST1R	POLD1	WDHD1	RSG1
						NDUFA3	UBE2H	BIRC5	CASC4	AHSA1
						TM2D3	TUT1	PJA2	EIF2S1	ALCAM
						NUP50	HIST1H3D	UTP14A	PFDN4	FARSA
						ENOPH1	STAM2	PPAT	TIMM22	LAGE3
						MRPS18C	NOP10	SAC3D1	HMGB2	BAG5
						HRSP12	UBA52	NAA15	RPS6KC1	DTL
						TRAK2	RUVBL2	LAGE3	UQCRC2	SAE1
						MAGI2	MRPS16	KDELC1	PPEF1	ADO
						C21ORF119	ABCB8	C19ORF53	MIS18BP1	RNF113A
						UBL5	ANKRD13C	DTL	TMEM258	NUP50
						AHSA1	CCDC47	APEX1	RPL30	UBL5
						TDP1	LSM1	BLM	DDX1	POLD1
						TMEM147	RPS20	ADO	ANK1	RPL38
						INTS7	PSMD7	UTP3	REV3L	ARL2
						PPIF	HIST1H2AM	NIP7	ALG8	NUF2
						ZNF576	CCT8	SNRPD2	RPL15	RRP15
						DSN1	CACYBP	TIMM8A	TRAK2	MRPS23
						HIST1H3D	CASC5	MTHFD1	GRWD1	WDR12
						SUPT4H1	AIP	CDK4	STARD3	PHB2
						NUSAP1	ACBD6	TRIP13	RSL24D1	GRWD1
						RRP9	PINK1	SNRPD1	SNRPG	SAC3D1
						GSTZ1	NUP50	SLC16A1	EIF3L	GOT2
						ZNF410	TMEM30A	EXO1	C16ORF13	RPS21
						RPL24	MRPS18C	ALG3	TRAPPC3	PPFIBP1
						AP2B1	SPATA1	HNRNPAB	FBXO5	UGDH
						HIST1H2AM	RPL28	CCNA2	TBL3	RPLP1
						NDC80	RPS19	PAICS	MIF	NAT10
						RPL13	SNRPG	PLK1	RPL36A	RARS
						SOX4	EIF2S2	PDSS1	GSTCD	DDX31
						GMDS	TRNAU1AP	POLA1	MRPL51	PGK1
						CSTF2	RPL24	RUVBL1	PTDSS1	VAMP1
						NOP10	FBXO5	CCNB1	PTRH2	TMEM258
						MCM8	RPLP1	CKS2	RPL19	MIS18BP1
						PRICKLE4	MRPL33	SAAL1	RPS27	CAPN5
						C20ORF27	PHB2	MCM3	AFTPH	EXOSC5
						NCAPD2	RPS16	SUV39H2	RBBP4	EEF1B2
						SRSF2	MTHFD1	GINS1	CSTF1	LAPTM4B
						RPS5	LYAR	MRPL3	SYNJ1	RABEPK
						MMP15	NOP16	MAD2L1	LSM4	ANKZF1
						TMEM161A	DSN1	CENPA	SIGMAR1	PJA2
						EIF2S2	SUPT4H1	POLE3	PPAN	UBE2H
						BAG5	KDELC1	CENPN	XRCC3	EIF2S2
						CDC25A	NPPC	AHCY	TTF2	BLM
						FBXO5	FARSA	PRMT5	NCAPD2	TMEM216
						ADO	CSTF2	LSM4	ERAP1	FRG1
						NUF2	MIS18BP1	SLC22A4	C19ORF53	FBXO5
						RPL18A	SSBP1	GMPS	ZNF263	MTHFD1
						NAP1L1	VAMP1	FEN1	LDHA	EXOSC3
						HADH	NDUFA1	ELK1	CAPN5	CCNA2
						MRPL18	ERBB3	NUDT5	SAMM50	RRP9
						TMX2	PJA2		CDC42	INTS7
						FBXO22	UTP3		EIF2S2	SSBP1
						ZNF581	TUBGCP6		POLA1	RPS16
						CDC25C	SRSF1		CACNG4	ANP32E
						ISOC2	BZW2		VPS4B	RUVBL2
						TRAPPC6A	ARL2		MECR	RPS3A
						XRCC3	CDC25C		SNAPC1	HMGB2
						AMZ2	BUB1B		BRIX1	NAP1L1
						RPL41	DCTN5		SLC35G2	ZNF443
						SKP2	NUF2		MVK	PTRH2
						ATP6V1C1	MRPL18		KARS	RPL27A
						RAD9A	KIF15		AP2B1	ZNF639
						PSMD7	RPS3A		RPL5	METAP2
						SUPV3L1	GRWD1		IGBP1	PPIL1
						KIF15	PSMG1		PLK1	NME1
						SAE1	FBXO22		POLR3GL	RPL39
						CD320	POLD1		PPP3CC	EIF2S1
						PPP3CC	CDC25A		SRSF1	UTP14A
						EIF2S1	SLC16A1		CREBL2	PLK1
						MAP3K5	NDC80		CYSTM1	WDHD1
						KIF22	U2AF1		CNNM1	ANKRD13C
						MRP63	TIMM17B		BUB1B	MRPL18
						NUP62	YIF1A		DHPS	GINS1
						METAP2	CMSS1		UBA52	DHX15
						PPIL1	TMEM216		POLD1	U2AF1
						UBA52	NEDD8		ABCB8	FADD
						RPS21	RPL39		CCDC101	CMSS1
						TUBGCP6	PPIL1		TMEM161A	IARS
						KDELC1	PPAT		METTL13	SNRPG
						BCAP29	ARHGEF7		ANKRD13C	NIP7
						TCTA	FAU		PRKRIP1	TRIP13
						UTP18	MCM8		GOT2	MRPL51
						SIX2	ANKZF1		RHOBTB3	CDK4
						ZNF263	ROMO1		CENPA	BZW2
						ROMO1	TOPBP1		CDC25A	NAGK
						AIMP1	SLC22A4		SLC22A4	KARS
						GNL3L	SSSCA1		FAM216A	NHP2
						SLC3A2	METTL13		SETMAR	PARPBP
						AIP	ACN9		TMEM30A	SLC22A4
						SPATA1	LDHA		ACP2	THOC6
						SSBP1	SIX2		KIF15	APEX1
						BTF3	C11ORF48		MMP15	CSTF1
						REV3L	GAPDH		NOP16	PINK1
						RPS20	RAD51		SMARCC1	CCT8
						MIS18BP1	FRG1		ZNF443	FBXO8
						HNRNPA1	BYSL		SNX5	NOP16
						RAD51	FADD		SUPV3L1	AIMP1
						DNAJA3	PLK1		NUP62	CCNB1
						PAFAH2	HNRNPAB		QTRT1	CNBP
						THOC6	PARPBP		HIST3H2A	CENPN
						CCDC47	ADO		TM2D3	ARHGEF7
						BUB1B	PHB		RFT1	HNRNPAB
						GOT2	PGK1		TARS	ALG3
						FADD	TRIP13		NAA15	MRPL33
						CCT8	CCNA2		IFRD1	ACADVL
						SNRPG	HMGB2		UTP3	ACBD6
						SNAPC1	KPNB1		RUVBL2	PDSS1
						BRIX1	C19ORF53		ATP6V1B2	ATIC
						PPFIBP1	WDHD1		UMPS	TIMM8A
						NDUFA1	ZNF443		CDK4	TRNAU1AP
						ANAPC10	PDSS1		MTF1	METTL13
						RPL28	MAP3K5		RNF14	BYSL
						HAX1	PSMA1		MADD	C19ORF53
						SSSCA1	APEX1		FRG1	LSM4
						ZNF330	BLM		ZCCHC4	FEN1
						PARPBP	BRIX1		N6AMT1	ACN9
						CMSS1	GINS1		SGPL1	UTP3
						RABEPK	CSTF1		RPL31	PSMG1
						EXOSC3	TMEM258		HADH	MCM3
						RPS19	DDX28		MCM3	POLA1
						IGBP1	RPL27A		PPIF	MAD2L1
						EXOSC5	SAC3D1		RPS6	NAA15
						WDR37	COX7B		U2AF2	PSAT1
						ATIC	NAGK		PTMA	WDR37
						SRSF1	PAICS		MRPL48	BRIX1
						FARSA	UTP14A		RPL6	SKP2
						RPLP1	SNRPE		ERBB3	EXO1
						LDHA	NHP2		NUDT5	KDELC1
						C11ORF48	CCNB1		TMEM127	MRPS2
						MACROD1	CNBP		RPL37A	MRPS30
						METTL13	LSM4		BLM	PPAT
						PHB2	CENPN		DDX31	LYAR
						ALCAM	EXOSC3		CD320	SNRPD2
						FAU	NIP7		GAPDH	AHCY
						ANKZF1	AHCY		CNBP	SLC16A1
						CCNA2	KARS		RPS19	PRMT5
						WDHD1	SNRPD2		GINS1	SNRPE
						PINK1	MCM3		FARSB	SUV39H2
						ACN9	ICT1		NACA	SAAL1
						MRPL33	ACADVL		ZNF330	POLE3
						MTHFD1	CENPA		NECAP1	SNAPC1
						STAM2	ALG3		METTL1	RUVBL1
						TRIP13	POLE3		RPL12	CENPA
						RUVBL2	LAGE3		RPL32	MRPL3
						MST1R	MRPL51		ANAPC1	ELK1
						CENPN	DTL		RPL28	PAICS
						RSG1	TIMM8A		TRIP13	SNRPD1
						ACBD6	UMPS		METAP2	NUDT5
						NIP7	CKS2		RPL38	GMPS
						RPS3A	CDK4		DHX15	CKS2
						ZNF443	PRMT5		RPS18
						PSMG1	RNF113A		RPL27A
						ANKRD13C	RPL38		RPL13
						TUT1	ELK1		RPL41
						PLK1	MAD2L1		RPS21
						GRWD1	NAT10		RPS14
						UMPS	NAA15		PJA2
						TIMM17B	PTRH2		SARS2
						ARL2	NUDT5		AIMP1
						RPS16	ZNF639		IARS
						KPNB1	POLA1		ARF3
						PGK1	CAPN5		PSMG1
						NEDD8	BIRC5		RNF113A
						FRG1	MRPS23		NHP2
						DTL	RUVBL1		RPL10A
						BZW2	SNRPD1		RPS20
						RPL39	GMPS		UTP14A
						MRPS2	EXO1		THEM6
						BYSL	MRPS30		THOC6
						POLD1	SUV39H2		ALCAM
						PPAT	NME1		MAD2L1
						TMEM258	SAAL1		SMIM12
						YIF1A	MRPL3		TCEB3
						BLM	FEN1		ZNF639
						PSMA1			RPL24
						GAPDH			UBE2H
						UTP3			INTS7
						UBE2H			CAP1
						PDSS1			NAT10
						NOP16			CCNB1
						LAGE3			WDR37
						MCM3			KDELC1
						KARS			IQCC
						CSTF1			STAM2
						RPL27A			EIF3E
						SAC3D1			NAP1L1
						CCNB1			CCM2
						COX7B			SNRPE
						HMGB2			UGDH
						GINS1			TIMM8A
						SLC16A1			ADC
						NHP2			MRPS30
						MRPS30			PHB2
						UTP14A			NPPC
						PHB			RPSA
						DDX28			ELK1
						LSM4			SIX2
						TMEM216			LYAR
						TMEM30A			RPS5
						MRPS23			RPL37
						NAA15			U2AF1
						LYAR			EXO1
						ZNF639			NAGK
						NPPC			CKS2
						VAMP1			BYSL
						ARHGEF7			POLR1E
						U2AF1			SKP2
						HNRNPAB			PAFAH2
						CNBP			SNRPD2
						TRNAU1AP			PDSS1
						ACADVL			RPLP1
						CKS2			SAAL1
						C19ORF53			SUV39H2
						PTRH2			WDR12
						RPL38			PRMT5
						MRPL51			MTHFD1
						PJA2			MRPL3
						CENPA			POLE3
						NAGK			IPO13
						CDK4			RPL18A
						NUDT5			SERPINB8
						SLC22A4			RPL14
						MAD2L1			RPUSD4
						MRPL3			HNRNPAB
						BIRC5			RRP9
						TIMM8A			EXOSC5
						PAICS			FAM3C
						EXO1			RPS16
						SNRPD2			VAMP1
						POLA1			BCAP29
						CAPN5			ALG3
						ALG3			BTF3
						AHCY			NME1
						SNRPE			ACADVL
						ICT1			RPS3A
						NME1			MRPS2
						RNF113A			CMSS1
						SUV39H2			GNB2L1
						APEX1			RUVBL1
						GMPS			ACBD6
						RUVBL1			CCT8
						SNRPD1			CLNS1A
						NAT10			LAPTM4B
						POLE3			ZNF581
						FEN1			RABEPK
						PRMT5			ATP6V1C1
						SAAL1			RPL39
						ELK1			SNRPD1
									RPS3
									HNRNPA1
									PPAT
									PSAT1
									EEF1B2
									BZW2
									TRNAU1AP
									GMPS
									SLC16A1
									ATIC
									APEX1
									RSG1
									DHDDS
									PINK1
									AHCY
									PAICS
