# Supplementary material for: Target Genes of c-MYC and MYCN with Prognostic Power in Neuroblastoma Exhibit Different Expressions during Sympathoadrenal Development
Source: Cancers (Basel). 2023 Sep 16;15(18):4599. doi: 10.3390/cancers15184599 (PMC10527308; doi:10.3390/cancers15184599)
Supplement: Supplementary file 1 [file cancers-15-04599-s001.zip › Supplementary_table_S3.xlsx]

## Sheet: Gene list after lasso-cox
c-MYC target genes							c-MYC ChIP target genes							MYCN target genes
Full gene set		Without PPI		With PPI			Full gene set		Without PPI		With PPI			Full gene set		Without PPI		With PPI
Gene name	β coefficient	Gene name	β coefficient	Gene name	β coefficient		Gene name	β coefficient	Gene name	β coefficient	Gene name	β coefficient		Gene name	β coefficient	Gene name	β coefficient	Gene name	β coefficient
CSTF2	0.518716	NIP7	0.507711	NIP7	0.64901		ALDH3A1 §	0.696926	ALDH3A1 §	1.08927	ALDH3A1 §	1.39061		DKC1 $ ^	0.930424	TCTN3 * $	0.834309	DKC1 $^	1.14503
POLE3 ^	0.419017	CSTF2	0.439455	CCT3 ^	0.415447		RAD50 +	0.439951	RAD50 +	0.596044	RAD50 +	0.414823		TCTN3 * $	0.777086	DKC1 $^	0.790254	RAVER1 +	0.667442
XPOT ^	0.320046	CCT3 ^	0.397388	PRMT3 ^	0.378346		KDELC1 (SEQC) $^	0.350422	LAGE3	0.432329	DDX31 ^	0.377765		RAVER1 +	0.561034	RAVER1 +	0.479998	GAR1 ^	0.45616
TXNL4A	0.281772	XPOT ^	0.338531	XPOT ^	0.375973		POGLUT2 (Ensembl)		KDELC1 (SEQC) ^	0.314895	FADD	0.333524		C1orf114 (SEQC) § $	0.289806	E2F8	0.205808	E2F8	0.244629
PSMD7	0.275847	PRMT3 ^	0.289819	TFB2M	0.353497		LAGE3	0.2955	POGLUT2 (Ensembl)		POLR1C	0.293548		CCDC181 (Ensembl/human) $		GAR1 ^	0.122438	UBQLN2	0.205161
CCT3 ^	0.275491	POLE3	0.289672	POLE3	0.343058		ENKD1	0.284592	PLAGL2	0.313677	NIP7	0.251969		4930455F23Rik/Ccdc181 (Mouse)		KIF4A	0.0982229	KIF4A	0.161836
PLK1	0.264395	TFB2M	0.255777	PLK1 ^	0.325983		FBXO8	0.276295	EFNB1	0.270762	TIMM44	0.236453		E2F8	0.130179	LRRC59	0.0594309	POLD2	0.10033
NIP7	0.217204	HNRNPD ^	0.25256	WDR43 ^	0.249032		SNAPC1	0.234313	POLR1C	0.259044	NUF2	0.234831		KIF4A	0.122077	LYAR	0.0305862	TEX15	0.0999987
CDK4 ^	0.208126	PLK1 ^	0.250234	SUPV3L1 ^	0.24104		PLAGL2	0.21385	ARL2	0.227389	HMGCR	0.227771		LYAR	0.0624803	TEX15 ^	0.0250281	WDR77	-0.0133249
TFB2M	0.194709	WDR43 ^	0.227864	HNRNPD ^	0.234278		ODF2	0.183593	FBXO8	0.207319	EFNB1	0.209816		TEX15 ^	0.0356507	IFT20	-0.00440436	LIG3	-0.3574
PRMT3 ^	0.165686	TXNL4A	0.227726	TXNL4A	0.202967		ARL2	0.162633	SPRTN	0.186971	PSMD7	0.173218		LRRC59	0.0211445	ZBTB4 ^	-0.0438349
WDR43 ^	0.163643	RAD23B	0.185213	NOP16 +	0.173625		CD177 §	0.162169	HMGCR	0.148754	G6PD +	0.163917		MSH6 ^	0.00817831	PDE5A ^	-0.114068
RAD23B	0.146618	SUPV3L1	0.176349	CDK4 ^	0.149647		RRP15 ^	0.154684	NIP7	0.134952	SNAPC1	0.163014		ZNF25 (Human)	-0.00650438	ANO4	-0.11977
TBRG4	0.128039	CDK4 ^	0.15268	RAD23B	0.125109		SPRTN	0.140595	DDX31 ^	0.131332	TSEN34	0.159563		Zfp9 (Mouse)		EIF2C4 (SEQC) $^	-0.254666
HNRNPD ^	0.11043	NOP16 +	0.146677	KPNB1	0.111932		EFNB1	0.122357	POLR3E	0.0966139	HCCS	0.133903		IFT20	-0.0864905	AGO4 (Ensembl)
FAM120A	0.101144	SLC29A2 ^	0.10388	LSM7 ^	0.0877135		FLAD1	0.115034	RIN1	0.0942708	DHX38	0.116167		PDE5A ^	-0.138641
UBE2L3 +	0.0977225	PSMD7	0.0619578	PSMD7	0.0861033		DDX31 ^	0.101695	SNAPC1	0.0725578	UBL5 +	0.103046		ANO4	-0.143283
HSP90AB1 ^	0.0683959	LSM7 ^	0.0568764	PSMD8	0.0852207		FADD	0.0923273	SPCS3 +	0.0551944	LSM4 ^	0.102375		EIF2C4 (SEQC) $^	-0.24015
KPNB1	0.060705	ODC1 ^	0.0442444	HSP90AB1	0.0743008		ALG2	0.0807887	FADD	0.0546494	RRP15 ^	0.0987161		AGO4 (Ensembl)
SUPV3L1	0.0563099	NPM1 +	0.0365831	ODC1 ^	0.0553725		MRPL18	0.0562573	RRP15 ^	0.052336	TIMM21	0.0665776
ODC1 ^	0.0503191	HSP90AB1 ^	0.0283854	EIF1AX	0.0225889		POLE3 ^	0.0540828	PRPF4	0.0510466	MRPL33 ^	0.063653
NOP16 +	0.0168691	IMPDH2 ^	-0.0032855	MPHOSPH10	-0.025078		MRPL33 ^	0.0349643	TIMM44 ^	0.0383379	SPRTN	0.0558307
MRPS18B	-0.0771056	HDDC2	-0.0220911	IMPDH2	-0.0687451		TIMM44 ^	0.0306085	MRPL33 ^	0.036557	KPTN	0.0287858
SERBP1	-0.180078	PSMB3	-0.166578	HDAC2	-0.0923592		POLR1C	0.0275708	CDCA3	0.0261071	CDK4 ^	0.0266468
YWHAE	-0.328964	PWP1	-0.185789	PSMB3	-0.277572		PLK1 ^	0.0241093	NUF2	0.0235343	PLK1 ^	0.0150139
PSMD3	-0.433302	SERBP1	-0.389137	PWP1	-0.285653		C20orf27 §	0.0100884	SLC35D1	-0.0184677	WBSCR22 (SEQC)	0.0137976
MRTO4	-0.433798	EIF4A1 ^	-0.468796	SERBP1	-0.422047		ARHGEF7	-0.00396462	CREBL2 ^	-0.0248258	BUD23 (Ensembl)
				EIF4A1 $ ^	-0.462343		TMEM25	-0.0741707	TIMM22	-0.0304498	CACYBP	1.85e-05
							APBB3 + $	-0.105646	AP2B1	-0.0899907	MKL1 (SEQC) $	-0.0187103
							CAPN5	-0.115845	CAPN5	-0.0918465	MRTFA (Ensembl)
							ANKRD13C * $	-0.148044	APBB3 + $	-0.239169	ARHGEF7	-0.0642875
							PPFIBP1	-0.16723	ANKRD13C * $	-0.249383	SLC35D1	-0.0730391
							WDFY2	-0.200786	WDFY2	-0.253424	PPP3CC	-0.126028
							TRNAU1AP ^	-0.475752	VPS26B	-0.287065	AP2B1	-0.161906
							HIST1H4B + $	-0.900319	PPFIBP1	-0.291616	HIST1H3G (Human) $	-0.284157
									TRNAU1AP ^	-0.296678	Hist1h3i (Mouse)
									HIST1H3G (Human) $	-0.411543	VPS26B	-0.351773
Each color is a different gene list									Hist1h3i (Mouse)		TRNAU1AP	-0.624348
* Genes without expression reported for the Kocak validation cohort
$ Genes without expression reported for the Versteeg validation cohort
+ Genes lacking high-confidence 1:1 orthologue between human and mouse
§ Genes not present in E12.5/E13.5 murine developing data set
^ Genes also found after correcting for response to therapy, as well as for other clinical variables.
